# Supplementary material for: On-site detection of fish furunculosis by combining DNAzyme and carboxyl-functionalized graphene
Source: Front Chem. 2022 Sep 8;10:1015827. doi: 10.3389/fchem.2022.1015827 (PMC9673123; doi:10.3389/fchem.2022.1015827)
Supplement: Supplementary file 1 [file Table1.XLSX]

## Sheet: High-throughput sequencing resu
>Seq1_9919_28517_0.3478
TGGGTAAGGCAGGTTGGTGCGATGGACATGCAACGTAACG
>Seq2_6729_28517_0.2360
GGGGTAGGAAGGTTGTGTTGATTGGAAATGTAGCGAGGCT
>Seq3_2542_28517_0.0891
CGAGCAGAGCGAGTAGCTTGAAAACATCGGCATC
>Seq4_823_28517_0.0289
AGGAAGGAAGAATGAGTGATACGATGAGGAGCACGTGGCC
>Seq5_666_28517_0.0234
TTGGAGCTCTGCGACAAATAGCTCGAAAACAAGGATCTGC
>Seq6_467_28517_0.0164
GATAGAGCGTGCGAAGGAGAGATGGCAACAGGAGGGGACC
>Seq7_450_28517_0.0158
GCGCAATGGTGTGAGTCCCGGGCGGAAAAGGAGACGGGCC
>Seq8_338_28517_0.0119
CTTAAGCGGAGCGCGAAGAAATGGAACAAACAGCTAGGCC
>Seq9_327_28517_0.0115
GTACCGAGCAGAGCGAGGGCAGGGGGGAACAACAAGGCAT
>Seq10_312_28517_0.0109
GAACACGAGGAACGAGGGTAAGTGCAGAAAAGGAAGGATC
>Seq11_254_28517_0.0089
TGGGTAAGGCAGGTTGGTGCGACGGACATGCAACGTAACG
>Seq12_238_28517_0.0083
AGGGACACGAAGTGGCCTGTACAACGGAATAACAGTAGGC
>Seq13_235_28517_0.0082
GAAGGAAAGCTTGGACAGAATAATGGAAATAAGCTCCGCC
>Seq14_218_28517_0.0076
AGTGCAGCCGTAGGAGGCAGAGCCTAAAAGTGTGTGTACG
>Seq15_196_28517_0.0069
GGGGTAGGAAGGTTGTGTTGATCGGAAATGTAGCGAGGCT
>Seq16_148_28517_0.0052
GAGCGCAGAGAAGCCAAGCGCGGTACGCCAAGGATTGGTC
>Seq17_141_28517_0.0049
GGAGCTCCAACGGAGACGCACTCTGAGAAACAAGGCATAC
>Seq18_124_28517_0.0043
ACGCAGATGCGCCAGCACCCAGTAGCGAAGAGCGAGGCAC
>Seq19_114_28517_0.0040
TGGTGAAGGTGGGTTGGCGGGAAAGCGGAAGAGCCGTCGG
>Seq20_80_28517_0.0028
CGAGCAGAGCGAGTAGCTTGAATACATCGGCATC
>Seq21_80_28517_0.0028
AGCGCAGAAGAACAGAGTCTCGAATCGCAGATGAGAAGGC
>Seq22_72_28517_0.0025
AGCGGGGAAATTCGATAGCTTGCTATCGTAAAGTGGAATT
>Seq23_58_28517_0.0020
TGGGTAGGGCAGGTTGGTGCGATGGACATGCAACGTAACG
>Seq24_56_28517_0.0020
GGGGTAGGAAGGTTGTGTTGATTGGAAATGTAGCGGGGCT
>Seq25_55_28517_0.0019
TGGGTAAGGCAGGTTGGTGCGGTGGACATGCAACGTAACG
>Seq26_55_28517_0.0019
TGGGTGAGGCAGGTTGGTGCGATGGACATGCAACGTAACG
>Seq27_55_28517_0.0019
GGGGTAGGAAGGTTGTGTTGATTGGAAATGTAGCGAGGCC
>Seq28_54_28517_0.0019
CGAGCAGAGCGTGTAGCTTGAAAACATCGGCATC
>Seq29_52_28517_0.0018
TGGGCAAGGCAGGTTGGTGCGATGGACATGCAACGTAACG
>Seq30_50_28517_0.0018
TGGGTAAGGCAGGTTGGTGCGATGGATATGCAACGTAACG
>Seq31_49_28517_0.0017
AGAGAGCCTGGAAGGGTCTGCTAGTGCCGAAAACAACGCC
>Seq32_48_28517_0.0017
GGGGTAGGAAGGTTGTGTTGATTGGAAATGTAGCGAGGCG
>Seq33_47_28517_0.0016
GGGGTAGGAAGGTTGTGTTGATTGGAAACGTAGCGAGGCT
>Seq34_47_28517_0.0016
GGGGTAGGAAGGTTGGTGCGATGGACATGCAACGTAACG
>Seq35_46_28517_0.0016
GCAGACCAAAGGTCGGCAAGATCGAAAAGACTCGGCCCAC
>Seq36_42_28517_0.0015
TGGGTAAGGCAGGTTGGTGCGATGGACATGCAACGTAGCG
>Seq37_38_28517_0.0013
GGGGTAGGAAGGTTGTGTTGGTTGGAAATGTAGCGAGGCT
>Seq38_36_28517_0.0013
TGGGTAAGGCAGGTTGGTGTGATGGACATGCAACGTAACG
>Seq39_35_28517_0.0012
GGGGTAGGAAGGCTGTGTTGATTGGAAATGTAGCGAGGCT
>Seq40_34_28517_0.0012
AGCGTTGATGACGATAGTCATTAGGAACAAGGAGAGCCGT
>Seq41_34_28517_0.0012
AGCGAGAAAAGTAATGCGCGGGACGTTCCGAAGGTAATCC
>Seq42_34_28517_0.0012
TGGGTAAGGCAGGTTGGTGCGATGGACATGCAACGTAACA
>Seq43_33_28517_0.0012
AGCGGGGAAAGCAAAGTTCCCGGAGGTGAATCTTAGTCTC
>Seq44_33_28517_0.0012
GGGGTAGGAAGGTTGCGTTGATTGGAAATGTAGCGAGGCT
>Seq45_32_28517_0.0011
TGGGTAAGGCAGGTTGGTGCGATGGACACGCAACGTAACG
>Seq46_32_28517_0.0011
TGGGTAGGAAGGTTGTGTTGATTGGAAATGTAGCGAGGCT
>Seq47_32_28517_0.0011
TGGGTAAGGCAGGGTGGTGCGATGGACATGCAACGTAACG
>Seq48_30_28517_0.0011
TGGGTAAGGCAGGCTGGTGCGATGGACATGCAACGTAACG
>Seq49_30_28517_0.0011
AATGATCGGAGTGAAAGGAGAGGGAATGCATGGGGACTGC
>Seq50_30_28517_0.0011
GGGGTAAGGCAGGTTGGTGCGATGGACATGCAACGTAACG
>Seq51_30_28517_0.0011
AGTGAAAGGGGCGACCGGGCACCGGTTAAGCCAGCGCGAC
>Seq52_29_28517_0.0010
GGGTAGGAAGGTTGTGTTGATTGGAAATGTAGCGAGGCT
>Seq53_28_28517_0.0010
GGGGTAGGAAGGTTGTGTTGATTGGAAATGTGGCGAGGCT
>Seq54_27_28517_0.0009
ATGGGGCCGTAGGCAACGTACTCTGAAAGGGGAGGCCCGC
>Seq55_27_28517_0.0009
TTGGAGCTCTGCGACAAATAGCCCGAAAACAAGGATCTGC
>Seq56_26_28517_0.0009
GAGCTCCGAAGGAGAACCCGGTGAAAAAGGGAGGACGATC
>Seq57_26_28517_0.0009
AGTAATCCGGAGGAATACGACGAGGGAACAGTGGCCCACC
>Seq58_24_28517_0.0008
TTGGAGCTCTGTGACAAATAGCTCGAAAACAAGGATCTGC
>Seq59_23_28517_0.0008
GGGGTAGGAAGGTTGTGTTGATTGGAAATGTAGCAAGGCT
>Seq60_23_28517_0.0008
TGGGTAAGGCAGGTTGGTGCGATGGACATGCAACGTAATG
>Seq61_23_28517_0.0008
GGGGTAGGAAGGTTGTGTTGATTGGAAATGTAGCGAGGAT
>Seq62_22_28517_0.0008
GGTGTAGGAAGGTTGTGTTGATTGGAAATGTAGCGAGGCT
>Seq63_22_28517_0.0008
CGAGCGGAGCGAGTAGCTTGAAAACATCGGCATC
>Seq64_20_28517_0.0007
GGGGTAGGAAGGTTGTGTTAATTGGAAATGTAGCGAGGCT
>Seq65_20_28517_0.0007
GGCGGGGGCACGGTGGGTGGGCTGCGAAAACAGCCACCAT
>Seq66_20_28517_0.0007
CGGGTAAGGCAGGTTGGTGCGATGGACATGCAACGTAACG
>Seq67_20_28517_0.0007
AGCTGGACAACTGCGACCGGGTGTGGCGCTAGCCTAAGCC
>Seq68_19_28517_0.0007
GCGCAATGGTGTGAGTCCCGGGCGGAGAAGGAGACGGGCC
>Seq69_18_28517_0.0006
GGGCTCACCGGAGGTGGACACAGGATGAACAAGAGCGTGC
>Seq70_17_28517_0.0006
AGCTGGGAGACCCGGAGGGCGCCGGCAGGCGGTGGGGGGC
>Seq71_17_28517_0.0006
AGGAAGGAAGATTGAGTGATACGATGAGGAGCACGTGGCC
>Seq72_17_28517_0.0006
GGCGAAGCGGAGGCCGTGGTCTGAGGGAAAAGAGTGGCTG
>Seq73_16_28517_0.0006
GATAGAGCGTGCGAAGGAGAGACGGCAACAGGAGGGGACC
>Seq74_15_28517_0.0005
TGGGTAAGGCAGGTTGGTGCAATGGACATGCAACGTAACG
>Seq75_15_28517_0.0005
GATAGAGCGTGTGAAGGAGAGATGGCAACAGGAGGGGACC
>Seq76_15_28517_0.0005
TGAGCGGAGCGAAAAACGTGGATAAAGCCTAAGGATCTAC
>Seq77_14_28517_0.0005
GAACACGAGGAACGAGGGTAAGCGCAGAAAAGGAAGGATC
>Seq78_14_28517_0.0005
CGAGCAGAGCGAGTAGCTTGAAAACATCGGCACC
>Seq79_13_28517_0.0005
TGGGTAAGGCAGGTTGGTGCGATGGACGTGCAACGTAACG
>Seq80_13_28517_0.0005
AGCGCAGCCGTAGGAGGCAGAGCCTAAAAGTGTGTGTACG
>Seq81_13_28517_0.0005
GGGGTAGGAAGGGTGTGTTGATTGGAAATGTAGCGAGGCT
>Seq82_13_28517_0.0005
TGGGTAAGGCAGGTTGGTGCGCTGGACATGCAACGTAACG
>Seq83_12_28517_0.0004
TGGGTAAGGCAGGTTGGTGCGATGGACATGCAACGTATCG
>Seq84_12_28517_0.0004
CTTAAGCGGAGTGCGAAGAAATGGAACAAACAGCTAGGCC
>Seq85_12_28517_0.0004
TGGGTAAGGCAGGTTGGTGCGATGGGCATGCAACGTAACG
>Seq86_12_28517_0.0004
CGAGCAAAGCGAGTAGCTTGAAAACATCGGCATC
>Seq87_12_28517_0.0004
TAGCTGAGAAAGTGGAAACCACCCAAAGGGCAAGGCATCC
>Seq88_11_28517_0.0004
TGGGTAAGGCAGGTTGGTGCGATGGACATGCAACGTGACG
>Seq89_11_28517_0.0004
GCGCAATGGTGCGAGTCCCGGGCGGAAAAGGAGACGGGCC
>Seq90_11_28517_0.0004
TGGGTAAGGCAGGTTGGTGCGATGGACATGCAACGTTACG
>Seq91_11_28517_0.0004
TGGGTATGGCAGGTTGGTGCGATGGACATGCAACGTAACG
>Seq92_11_28517_0.0004
GAAGGAAAGCTCGGACAGAATAATGGAAATAAGCTCCGCC
>Seq93_11_28517_0.0004
TGGGTAAGGCAGGTTGGTGCGATGGACATGCCACGTAACG
>Seq94_11_28517_0.0004
GGCAGCGGCAGCTGAGGAGACGGAACAAGAAGAGTCATGC
>Seq95_11_28517_0.0004
GCGCAATGGTGTGAGTCCCGGGTGGAAAAGGAGACGGGCC
>Seq96_11_28517_0.0004
GGGGTAGGAAGGTTGTGTTGATTGGAAATGTAGCGAGGTT
>Seq97_11_28517_0.0004
TGGGTAAGGTAGGTTGGTGCGATGGACATGCAACGTAACG
>Seq98_11_28517_0.0004
GGGCGAGGCACGAGAGTATGCTGCAAAACGGCGCTACGAC
>Seq99_11_28517_0.0004
GATAGAGCGTGCGAAGGAGGGATGGCAACAGGAGGGGACC
>Seq100_10_28517_0.0004
GGGGTAGGAGGGTTGTGTTGATTGGAAATGTAGCGAGGCT
>Seq101_10_28517_0.0004
CGAGCAGAGCGAGTAGCTTAAAAACATCGGCATC
>Seq102_10_28517_0.0004
GCGCAATGGTGTGAGTCCCGGGCGGAAAAGGAGACAGGCC
>Seq103_10_28517_0.0004
GGGGCAGGAAGGTTGTGTTGATTGGAAATGTAGCGAGGCT
>Seq104_10_28517_0.0004
TTGGAGCCCTGCGACAAATAGCTCGAAAACAAGGATCTGC
>Seq105_10_28517_0.0004
TTGTTGTCGAAGACAACGATAAGATGGAGGAGAGTGGACC
>Seq106_10_28517_0.0004
GGGGTAGGAAGGTTGAGTTGATTGGAAATGTAGCGAGGCT
>Seq107_10_28517_0.0004
CGAGCAGAGCGAGTAGCCTGAAAACATCGGCATC
>Seq108_10_28517_0.0004
TGGGTAAGGCAGGTTGGTACGATGGACATGCAACGTAACG
>Seq109_10_28517_0.0004
AGGAAGGAAGAATGAGTGATACGATGAGGAGCACGTGGCT
>Seq110_10_28517_0.0004
TTGGTAAGGCAGGTTGGTGCGATGGACATGCAACGTAACG
>Seq111_9_28517_0.0003
TGGGTAAGGAAGGTTGGTGCGATGGACATGCAACGTAACG
>Seq112_9_28517_0.0003
GGGGTAGGAAGGTTGTGTTGACTGGAAATGTAGCGAGGCT
>Seq113_9_28517_0.0003
TGGGTAAGGCAGGTCGGTGCGATGGACATGCAACGTAACG
>Seq114_9_28517_0.0003
CGAGCAGAGCGAGTAGCTTGAAAACATTGGCATC
>Seq115_9_28517_0.0003
TGGGTAAGGCAGGTTGGTGCGATGGACATGCAACGTAACC
>Seq116_9_28517_0.0003
GGTACACGAGGGCAAAACATACCGAAAGGTAGACGCGAAC
>Seq117_9_28517_0.0003
TGGGTAAGGCAGGTTGGTGCGATGGACATGCGACGTAACG
>Seq118_9_28517_0.0003
CGAGCAGAGCGAGCAGCTTGAAAACATCGGCATC
>Seq119_9_28517_0.0003
TGGGTAGGCAGGTTGGTGCGATGGACATGCAACGTAACG
>Seq120_8_28517_0.0003
GGGGTAGGAAGGTTGGGTTGATTGGAAATGTAGCGAGGCT
>Seq121_8_28517_0.0003
TGGGTAAGGCAGGTTAGTGCGATGGACATGCAACGTAACG
>Seq122_8_28517_0.0003
GGGGTAGAAAGGTTGTGTTGATTGGAAATGTAGCGAGGCT
>Seq123_8_28517_0.0003
AGCGCAGAACGGCAACGGACCGGGCCGAAGGCTCGATTAT
>Seq124_8_28517_0.0003
TGGGTAAGGCAGGTTGGTGCGATGGACAGGCAACGTAACG
>Seq125_8_28517_0.0003
GGGATAGGAAGGTTGTGTTGATTGGAAATGTAGCGAGGCT
>Seq126_8_28517_0.0003
GCGCAATGGTGTGAGTCCCGGGCGGAAAGGGAGACGGGCC
>Seq127_8_28517_0.0003
GGGGTAGGCAGGTTGTGTTGATTGGAAATGTAGCGAGGCT
>Seq128_8_28517_0.0003
CGAGCAGGGCGAGTAGCTTGAAAACATCGGCATC
>Seq129_8_28517_0.0003
GGGGGAGGAAGGTTGTGTTGATTGGAAATGTAGCGAGGCT
>Seq130_8_28517_0.0003
CGAGCAGAGCGAGTAGCTTGAGAACATCGGCATC
>Seq131_8_28517_0.0003
AGCGCTGCGGAGCGCAGAAACCGAAGGCCAGGGCAAGTCG
>Seq132_8_28517_0.0003
TTGGAGCTCCGCGACAAATAGCTCGAAAACAAGGATCTGC
>Seq133_7_28517_0.0002
TGGGTAAGGCAGGTTGGTGCGATTGACATGCAACGTAACG
>Seq134_7_28517_0.0002
TGGGTAAGGCAGGTTGGTGCGATGGCCATGCAACGTAACG
>Seq135_7_28517_0.0002
GGGGTAGGAAGGTTGTGTTGATTGGAAATGTAGCGAGACT
>Seq136_7_28517_0.0002
GGGGTAGGAAGGTTGTGTTGATTGGAAATGTAGCGCGGCT
>Seq137_7_28517_0.0002
GATAGAGCGTGCGAAGGAGAGATGGTAACAGGAGGGGACC
>Seq138_7_28517_0.0002
TGGGTAAGGCAGGTTGGAGCGATGGACATGCAACGTAACG
>Seq139_7_28517_0.0002
TGGGTAAGGCGGGTTGGTGCGATGGACATGCAACGTAACG
>Seq140_7_28517_0.0002
GCTGGAATAAGAAGCCTGTGGTGTCGAAGACACGGCAAGG
>Seq141_7_28517_0.0002
GGCGAAGCGGAGGCCGTGGTCTGAGGGAAAAGAGTGACTG
>Seq142_7_28517_0.0002
TGGGTAAGGCAGGTTGGTGCGATGGACATGCAGCGTAACG
>Seq143_7_28517_0.0002
GGGGTAGGAAGGTTGTGTTGATTGGGAATGTAGCGAGGCT
>Seq144_7_28517_0.0002
GGGGTAGGAAGGTGGTGTTGATTGGAAATGTAGCGAGGCT
>Seq145_7_28517_0.0002
CGAGCAGAGCGAGTAGCTCGAAAACATCGGCATC
>Seq146_7_28517_0.0002
GAACACGAGGATCGAGGGTAAGTGCAGAAAAGGAAGGATC
>Seq147_7_28517_0.0002
AGGGTAAGGCAGGTTGGTGCGATGGACATGCAACGTAACG
>Seq148_7_28517_0.0002
GATGGAGCGTGCGAAGGAGAGATGGCAACAGGAGGGGACC
>Seq149_6_28517_0.0002
GGGGTAGGAAGGTTGTGTTGTTTGGAAATGTAGCGAGGCT
>Seq150_6_28517_0.0002
TGGATAAGGCAGGTTGGTGCGATGGACATGCAACGTAACG
>Seq151_6_28517_0.0002
TGGGTAAGGCAGGTTGGTTCGATGGACATGCAACGTAACG
>Seq152_6_28517_0.0002
GGGGTAGGGAGGTTGTGTTGATTGGAAATGTAGCGAGGCT
>Seq153_6_28517_0.0002
TGGGTAAGGCAGGTTGGTGCGATGGACATGCAACGTACCG
>Seq154_6_28517_0.0002
GGGGTAGGAAGGTTGTGTTGATTGGAAATGTAGAGAGGCT
>Seq155_6_28517_0.0002
TGGGTAAGGCAGGTTGGTGCGTTGGACATGCAACGTAACG
>Seq156_6_28517_0.0002
TGGGTAAGGCAGGTTGTGTTGATTGGAAATGTAGCGAGGCT
>Seq157_6_28517_0.0002
GGGGTAGGAAGGTTGTGTTGATTGGAGATGTAGCGAGGCT
>Seq158_6_28517_0.0002
GGGTTAGGAAGGTTGTGTTGATTGGAAATGTAGCGAGGCT
>Seq159_6_28517_0.0002
TGGGTAAGGCAGGTTGGTGCGATGGACATGCAACGGAACG
>Seq160_6_28517_0.0002
ACGCAGATGCGTCAGCACCCAGTAGCGAAGAGCGAGGCAC
>Seq161_6_28517_0.0002
AGTGCAGCCGTTGGAGGCAGAGCCTAAAAGTGTGTGTACG
>Seq162_6_28517_0.0002
CGAGCAGAGCGAGTAGCTTGAAAACATCGGCATA
>Seq163_6_28517_0.0002
TGGGTAAGGCAGATTGGTGCGATGGACATGCAACGTAACG
>Seq164_6_28517_0.0002
TGGGTAAGGCAGGTTGGTGCGATGGACATGCAACGCAACG
>Seq165_6_28517_0.0002
GCGGGAGCACCGCGGACACCGAAGGCTTGAGCAGTTAGGC
>Seq166_6_28517_0.0002
TTGGAGCTCTGCGACAAGTAGCTCGAAAACAAGGATCTGC
>Seq167_5_28517_0.0002
TGGGTAAGGCAGGTTGGTGCGATGGACATGCAACGTAACT
>Seq168_5_28517_0.0002
TGGGTAAGGCAGGTGGGTGCGATGGACATGCAACGTAACG
>Seq169_5_28517_0.0002
TTGGAGCTCTGCGACAAATAGCTCGAAAACGAGGATCTGC
>Seq170_5_28517_0.0002
AGGAAGGAAGAATGAGTGACACGATGAGGAGCACGTGGCC
>Seq171_5_28517_0.0002
ATTCGGCGCAGCCTAATAAGCGCAGCAAAACGGATGTCGG
>Seq172_5_28517_0.0002
GGGGTAGGAAGGTTGTGTTGATTGGAAATGTAGTGAGGCT
>Seq173_5_28517_0.0002
GGCGAAGCGGAGGTCGTGGTCTGAGGGAAAAGAGTGGCTG
>Seq174_5_28517_0.0002
CGAGCAGAGCGAGTAGCTTGAAGACATCGGCATC
>Seq175_5_28517_0.0002
AGACGGACCGGAGGTTCGGAACGATGGAACAGGATCGGGC
>Seq176_5_28517_0.0002
TGGGTACGGCAGGTTGGTGCGATGGACATGCAACGTAACG
>Seq177_5_28517_0.0002
CGAGCAGAGCGAGTAGCTTGAAAACATCGACATC
>Seq178_5_28517_0.0002
TGAGCAGAGCGAGTAGCTTGAAAACATCGGCATC
>Seq179_5_28517_0.0002
GATTGGCGCAGCTAAGAACACAGGAAAATCAAGGCCACTT
>Seq180_5_28517_0.0002
GGGGTAGGAAGGTTGTGTTGATTGAAAATGTAGCGAGGCT
>Seq181_5_28517_0.0002
TGGTTAAGGCAGGTTGGTGCGATGGACATGCAACGTAACG
>Seq182_5_28517_0.0002
TGGGTAAGGCAGGTTGGTGCGATGGACATGCAATGTAACG
>Seq183_5_28517_0.0002
TTGGAGCTCTGCGACAAATAGCTCGAAAACACGGATCTGC
>Seq184_5_28517_0.0002
AGGGACACGAAGTGGCCTGTACAACGGAATAACAGTGGGC
>Seq185_5_28517_0.0002
TGGGTAAGGCAGGTTGGCGCGATGGACATGCAACGTAACG
>Seq186_5_28517_0.0002
GAACACGAGGAACGAGGGTAAGTGCAGAGAAGGAAGGATC
>Seq187_5_28517_0.0002
AGCTGCCGCCCCGGACGGGCACCGGGAGATGCAAGGAGAC
>Seq188_5_28517_0.0002
GTACCGAGCAGTGCGAGGGCAGGGGGGAACAACAAGGCAT
>Seq189_5_28517_0.0002
AAAACTTCGGGACGAACGTTAAAGATGGTAAAGGTAGTCC
>Seq190_5_28517_0.0002
GGGGTAGGAAGGTTGTGTTGATTGGAAGTGTAGCGAGGCT
>Seq191_4_28517_0.0001
GGGGTAGGAAGGTTGTGTTGATTGGAAATGTAGCGTGGCT
>Seq192_4_28517_0.0001
AGGGACACGAAGTGGCCTGTACTACGGAATAACAGTAGGC
>Seq193_4_28517_0.0001
AGGGAGTGAAACGTACTGAAGGTGGGGAAGTCACGGAGAC
>Seq194_4_28517_0.0001
ACACCGCCGAAGGTGGTTTATGATGGGAACGCAGAGTTGC
>Seq195_4_28517_0.0001
GATACGAACCGGAGGTTCGTAAAGCTCGTAAAAGTTAGGC
>Seq196_4_28517_0.0001
TCGCGACGCAGGAGTCGAGCAGCTGCTAAAAGAAGAGGAC
>Seq197_4_28517_0.0001
GCGAATGTGGAACGGAGCTAAGTCGGAAAACACAGTTCGT
>Seq198_4_28517_0.0001
GTACCGAGCAGAGCGAGTAGCTTGAAAACATCGGCATC
>Seq199_4_28517_0.0001
CAAGCAGAGCGAGTAGCTTGAAAACATCGGCATC
>Seq200_4_28517_0.0001
TCTGCGCGCAGCGCAAGGGGCTGCGTAAAGAGGGGATCGG
>Seq201_4_28517_0.0001
ACCGGAGGAACGATCGAATAGCGAGGCAGT
>Seq202_4_28517_0.0001
ACGAGTCGAAGACACTACGATTGAAATGCCAAAGACCTGT
>Seq203_4_28517_0.0001
TGGGTAAGGCAGGTTGGGGCGATGGACATGCAACGTAACG
>Seq204_4_28517_0.0001
AGCAGGCGAAGTAACCGCAGGTTAGGGAACCCAAGTCAAC
>Seq205_4_28517_0.0001
CGAGCAGAACGAGTAGCTTGAAAACATCGGCATC
>Seq206_4_28517_0.0001
TGGGTAAGGCAGGTTGGTGCGATGGACATGCAAAGTAACG
>Seq207_4_28517_0.0001
TGGGTAAGGCAGGTTGGTGCGATGGACATGTAACGTAACG
>Seq208_4_28517_0.0001
GGCGAAGCGGAGGCCGTGGTCCGAGGGAAAAGAGTGGCTG
>Seq209_4_28517_0.0001
GGGGTAGGAAGGTTGTGCTGATTGGAAATGTAGCGAGGCT
>Seq210_4_28517_0.0001
TGGGTAAGGCAGGTTGGTGAGATGGACATGCAACGTAACG
>Seq211_4_28517_0.0001
AGTGCAGCCGTAGGAGGCAGAGTCTAAAAGTGTGTGTACG
>Seq212_4_28517_0.0001
GGGGTAGGAAGGTTGTGTTGATTGGAAATGTAGCTAGGCT
>Seq213_4_28517_0.0001
TAGGTAAGGCAGGTTGGTGCGATGGACATGCAACGTAACG
>Seq214_4_28517_0.0001
AGCGGGGAAATTCGATAGCTTGTTATCGTAAAGTGGAATT
>Seq215_4_28517_0.0001
GGGGTAGGAAGGATGTGTTGATTGGAAATGTAGCGAGGCT
>Seq216_4_28517_0.0001
GATAGAGCATGCGAAGGAGAGATGGCAACAGGAGGGGACC
>Seq217_4_28517_0.0001
GGGGTAGGAAGGTTGTGTTGATCGGAAATGTGGCGAGGCT
>Seq218_4_28517_0.0001
TGAGTAAGGCAGGTTGGTGCGATGGACATGCAACGTAACG
>Seq219_4_28517_0.0001
TGGGTAAAGCAGGTTGGTGCGATGGACATGCAACGTAACG
>Seq220_4_28517_0.0001
GGCTGAGCTACGCGAAGACATGTAGGAGAAGAGCTACCGT
>Seq221_4_28517_0.0001
TGGGTAAGGCAGGTTGGTGCGATGGACATGAAACGTAACG
>Seq222_4_28517_0.0001
GGGGTAGGACGGTTGTGTTGATTGGAAATGTAGCGAGGCT
>Seq223_4_28517_0.0001
CGAGCAGAGCGAGTAGCTTGAAAACACCGGCATC
>Seq224_3_28517_0.0001
AGGAAGGAAGAATGAGTGATACGATGAGGAGCGCGTGGCC
>Seq225_3_28517_0.0001
TCGTAAACGCAGTTTGCGGCGAGGGACAAATAGTGGGCAC
>Seq226_3_28517_0.0001
GGGGTAGGAAGGTTGTGTTGGTCGGAAATGTAGCGAGGCT
>Seq227_3_28517_0.0001
AGCGGAAGGCACCTACGGACGCCTCTGGCGGGGGTTAAGA
>Seq228_3_28517_0.0001
TGGGTAAGGCAGGTTGGTGCGAAGGACATGCAACGTAACG
>Seq229_3_28517_0.0001
AGGACGGAAGAATGAGTGATACGATGAGGAGCACGTGGCC
>Seq230_3_28517_0.0001
GGGGTAGGAAGATTGTGTTGATTGGAAATGTAGCGAGGCT
>Seq231_3_28517_0.0001
CGAGCAGAGCGAGTAGCTTGAAAACATAGGCATC
>Seq232_3_28517_0.0001
AAAGGAAAGCTTGGACAGAATAATGGAAATAAGCTCCGCC
>Seq233_3_28517_0.0001
GGGGTAGGAAGGTTGTGTTGATCGGAAATGTAGCGAGGAT
>Seq234_3_28517_0.0001
GGGGTAGGGCAGGTTGGTGCGATGGACATGCAACGTAACG
>Seq235_3_28517_0.0001
GGGGTCGGAAGGTTGTGTTGATTGGAAATGTAGCGAGGCT
>Seq236_3_28517_0.0001
CTTAAGCGGAGCGCGAAGAAATGGAACAAACAGTTAGGCC
>Seq237_3_28517_0.0001
CGAGCAGAGCGAGTAGCTTGAAAACATCAGCATC
>Seq238_3_28517_0.0001
AGAGAGGCTTGCTGAACAGTGCAGTAAAGGGAGGACTGCA
>Seq239_3_28517_0.0001
ACGCAGATGCGCCAGCACCCAGCAGCGAAGAGCGAGGCAC
>Seq240_3_28517_0.0001
TGGGTAAGGCAGGTTGGTGCGATGAACATGCAACGTAACG
>Seq241_3_28517_0.0001
GTGGTAGGAAGGTTGTGTTGATTGGAAATGTAGCGAGGCT
>Seq242_3_28517_0.0001
TGGGTAAGGCAGGTTGGTGCGATGGACATGCATCGTAACG
>Seq243_3_28517_0.0001
AGGGTAGGAAGGTTGTGTTGATTGGAAATGTAGCGAGGCT
>Seq244_3_28517_0.0001
GAAGGAAAGCTTGGACAGAATATTGGAAATAAGCTCCGCC
>Seq245_3_28517_0.0001
TGGGTAAGGCAGGTTGTGCGATGGACATGCAACGTAACG
>Seq246_3_28517_0.0001
GGGGTAGGAAGGTTGTGTTGATTGGAAATGTAACGAGGCT
>Seq247_3_28517_0.0001
GGAGTAGGAAGGTTGTGTTGATTGGAAATGTAGCGAGGCT
>Seq248_3_28517_0.0001
TGGGTAAGGCAGGTTGGTGCTATGGACATGCAACGTAACG
>Seq249_3_28517_0.0001
TGGGTAAGGCAGGATGGTGCGATGGACATGCAACGTAACG
>Seq250_3_28517_0.0001
GTACCGAGCAGGGCGAGGGCAGGGGGGAACAACAAGGCAT
>Seq251_3_28517_0.0001
TTGGAGCTCTGCGACAAATAGCGCGAAAACAAGGATCTGC
>Seq252_3_28517_0.0001
GGGGTAGGAAGGTTGTGTTGATTGGAAATGTAGCGAGGCA
>Seq253_3_28517_0.0001
GCGTAACGTAGTTAGCCTAGCGTGAAAACTGCAGGACGAC
>Seq254_3_28517_0.0001
GAAGGAAAGCTTGGACAGAATAATGGAAATGAGCTCCGCC
>Seq255_3_28517_0.0001
CGAACAGAGCGAGTAGCTTGAAAACATCGGCATC
>Seq256_3_28517_0.0001
CGAGCAGAGCGAGTAGCTTGAAAACATCGGCATT
>Seq257_3_28517_0.0001
TGGTGAGCGCAGGGAGCTAAGGATAGGTAAACAGGGGCAC
>Seq258_3_28517_0.0001
TGGGTAAGGCAGGTTGGTGCGATGGACATGCAACATAACG
>Seq259_3_28517_0.0001
TGTGTAAGGCAGGTTGGTGCGATGGACATGCAACGTAACG
>Seq260_3_28517_0.0001
TGGGTCAGGCAGGTTGGTGCGATGGACATGCAACGTAACG
>Seq261_3_28517_0.0001
TTGGAGCTCTGCGACGAATAGCTCGAAAACAAGGATCTGC
>Seq262_3_28517_0.0001
GAGCGCAGAGATGCCAAGCGCGGTACGCCAAGGATTGGTC
>Seq263_3_28517_0.0001
TGGGTAAGACAGGTTGGTGCGATGGACATGCAACGTAACG
>Seq264_3_28517_0.0001
CGAGCAGAGCGAGTAGCTTGAAAACGTCGGCATC
>Seq265_3_28517_0.0001
TTGGAGCTCTGCGACAAATAGCTCGAAAACAAGGACCTGC
>Seq266_3_28517_0.0001
GGGGTAGGAAGGTTGTGTTGATTGTAAATGTAGCGAGGCT
>Seq267_3_28517_0.0001
AAGCTGAGATAAGAGAGGACGAATTGCTGGGACAGCAATG
>Seq268_3_28517_0.0001
CGAGCAGAGCGGGTAGCTTGAAAACATCGGCATC
>Seq269_3_28517_0.0001
GGGGTAGGAAGGCTGTGTTGATCGGAAATGTAGCGAGGCT
>Seq270_3_28517_0.0001
GTACCGAGCAGAGCGAGGGCAGGGGGGAACAACAAGGCATAC
>Seq271_3_28517_0.0001
AGCGGTGGGTACTCGGAACGATTACACGGAAGGCTAGTCC
>Seq272_3_28517_0.0001
TGGGTAAGTCAGGTTGGTGCGATGGACATGCAACGTAACG
>Seq273_3_28517_0.0001
TGGTGAAGGTGGGTTGGCGGGATAGCGGAAGAGCCGTCGG
>Seq274_3_28517_0.0001
TTGCGTAAGCAACACGCGACAGGAAATGACAACGGCTCAT
>Seq275_3_28517_0.0001
TGGGTAAGGCAAGTTGGTGCGATGGACATGCAACGTAACG
>Seq276_3_28517_0.0001
GAAGGAAGGCTTGGACAGAATAATGGAAATAAGCTCCGCC
>Seq277_3_28517_0.0001
GGGGTAGGAAGGTTGTGTTGATTGGAACTGTAGCGAGGCT
>Seq278_3_28517_0.0001
GCGCAATGGTGTGAGTCCCGGGCGGAAAAGGAGACGGGC
>Seq279_3_28517_0.0001
AGGAGACCGGAGGGCCCCAAGGAGGAACAAGATGTCGGGC
>Seq280_3_28517_0.0001
TGGGTATGGCAGGTTGGTGCGACGGACATGCAACGTAACG
>Seq281_3_28517_0.0001
GGGGTAGGAAGGTTGTGTTGATCGGAAATGTAGCGAGGCC
>Seq282_3_28517_0.0001
GGGGTAGGAAGGTTGTGTTGATTGGAAATGTAGCGAGCCT
>Seq283_3_28517_0.0001
AGGAAGGAAGAATGAGTGATACGATGAGAAGCACGTGGCC
>Seq284_3_28517_0.0001
GGGGTAGGAAGGTTGTGTTGATTGGAAATGTAGCGAGGCAC
>Seq285_3_28517_0.0001
CTTGGCCCGTAGGGACAATAGTTGCGAAAGGAGAGGACAC
>Seq286_3_28517_0.0001
AGGGGTATAACGGTGGTACAGTGGTGAAGGCAGAACCAAA
>Seq287_3_28517_0.0001
GGGGTAGGAAGGTTGTGTTGATTGGCAATGTAGCGAGGCT
>Seq288_3_28517_0.0001
GGGGTGGGAAGGTTGTGTTGATTGGAAATGTAGCGAGGCT
>Seq289_3_28517_0.0001
TGGGTAAGGCTGGTTGGTGCGATGGACATGCAACGTAACG
>Seq290_3_28517_0.0001
CGAGCAGCGCGAGTAGCTTGAAAACATCGGCATC
>Seq291_3_28517_0.0001
GAGCACGAGGAACGAGGGTAAGTGCAGAAAAGGAAGGATC
>Seq292_3_28517_0.0001
GAAGAGACTCGGCGATGAATAGTGGAAATGCGGAGGGATC
>Seq293_3_28517_0.0001
GATAGAGCGTGCGAAGGAGAGATAGCAACAGGAGGGGACC
>Seq294_3_28517_0.0001
TGGGTAAGGCAGGTTGGTGCGATGGAAATGCAACGTAACG
>Seq295_3_28517_0.0001
GCGCAATGGTGTGAGTCCCGGGCGGAAGAGGAGACGGGCC
>Seq296_3_28517_0.0001
CGAGCAGAGCGAGTAGTTTGAAAACATCGGCATC
>Seq297_3_28517_0.0001
GCGCAATGGTGTGAGTCCCGGGCGGAAAAGGAGGCGGGCC
>Seq298_2_28517_0.0001
GGGGTAGGTAGGTTGTGTTGATTGGAAATGTAGCGAGGCT
>Seq299_2_28517_0.0001
TGGGTAAGGCAGGTTGGTGCGATGGACATGCTACGTAACG
>Seq300_2_28517_0.0001
GAACACGAGGAACGAGGGTAAGAGCAGAAAAGGAAGGATC
>Seq301_2_28517_0.0001
GCGCTCGGAGAGCTCACAACGGAGAAGGTAGTCA
>Seq302_2_28517_0.0001
AGGAAGGAAGAATGTGTGATACGATGAGGAGCACGTGGCC
>Seq303_2_28517_0.0001
AGAAAGGAAGAATGAGTGATACGATGAGGAGCACGTGGCC
>Seq304_2_28517_0.0001
TGGGTAAGGCAGGGTGGTGCGACGGACATGCAACGTAACG
>Seq305_2_28517_0.0001
GCGCAATGGAGTGAGTCCCGGGCGGAAAAGGAGACGGGCC
>Seq306_2_28517_0.0001
TGGGTAAGGCAGGTTGGTGCGATGGACATGCAACGAAACG
>Seq307_2_28517_0.0001
TGGGAAAGGCAGGTTGGTGCGATGGACATGCAACGTAACG
>Seq308_2_28517_0.0001
AGTAAGGAAGAATGAGTGATACGATGAGGAGCACGTGGCC
>Seq309_2_28517_0.0001
GGAGTGAGCTAGCGAATGTAATAGTGGAACTGCACGTTCC
>Seq310_2_28517_0.0001
CGAGCAGAGCGAGTAGATTGAAAACATCGGCATC
>Seq311_2_28517_0.0001
GGGGAAGGAAGGTTGTGTTGATTGGAAATGTAGCGAGGCT
>Seq312_2_28517_0.0001
CGAGCAGAGCGAGTAGCATGAAAACATCGGCATC
>Seq313_2_28517_0.0001
AGGAAGGAAGAATGAGTGATACGGTGAGGAGCACGTGGCC
>Seq314_2_28517_0.0001
GGGGTAAGGCAGGTTGGTGCGACGGACATGCAACGTAACG
>Seq315_2_28517_0.0001
TTGGAGCTCTGCGACAAATGGCTCGAAAACAAGGATCTGC
>Seq316_2_28517_0.0001
TGGGTAAGGCAGGTTGGTGCGATGGACATACAACGTAACG
>Seq317_2_28517_0.0001
GTACCGAGCAGAGCGAGGGCAGGGGGGAACAACAAGGCT
>Seq318_2_28517_0.0001
AGGAAGGCAGAATGAGTGATACGATGAGGAGCACGTGGCC
>Seq319_2_28517_0.0001
AGGAGGGAAGAATGAGTGATACGATGAGGAGCACGTGGCC
>Seq320_2_28517_0.0001
AACAGAGCATAGCGCCGTTACGAAAAGAAAACGCTGGGGC
>Seq321_2_28517_0.0001
TGGGTAAGGCAGGTTGGTGCGATGGACATGCAACGTACG
>Seq322_2_28517_0.0001
CTTAAGCGGAGCGCGAAGAAATGGAACAAACAGCTAGGCT
>Seq323_2_28517_0.0001
CGAGCAGAGCGAGTAGCTTAAAACATCGGCATC
>Seq324_2_28517_0.0001
GGGGTAAGGCAGGTTGGTGCGATGTACATGCAACGTAACG
>Seq325_2_28517_0.0001
GCGCAATGGTTTGAGTCCCGGGCGGAAAAGGAGACGGGCC
>Seq326_2_28517_0.0001
CGAGCAGAGCGAGTAGCTTGAAAACATCGGCCTC
>Seq327_2_28517_0.0001
GATAGAGCGTGCGAAGGAGAGATGGCAACAGAAGGGGACC
>Seq328_2_28517_0.0001
AGGGACACGAAGTGGCCTGTACAACGGAATGACAGTAGGC
>Seq329_2_28517_0.0001
TACGTATGAAATACGAGACGAGGGAACAGGCAAGAGGGCT
>Seq330_2_28517_0.0001
TGGGTAAGGCAGGTTGATGCGATGGACATGCAACGTAACG
>Seq331_2_28517_0.0001
ACAGCGAGGAACTCGCGAATGATGGAGGAGCTAGGAACAC
>Seq332_2_28517_0.0001
TGGGTAAGGCAGGTTGGTGCGATGGACTTGCAACGTAACG
>Seq333_2_28517_0.0001
GAAGGAAAGCCTGGACAGAATAATGGAAATAAGCTCCGCC
>Seq334_2_28517_0.0001
GGGGTAGGAAGGTTGTGTTGATTGGATATGTAGCGAGGCT
>Seq335_2_28517_0.0001
TGGGTAAGGCAGGTTGGTGCGACGGACAGGCAACGTAACG
>Seq336_2_28517_0.0001
GTAGAGTAACGGAACGGGCAGATAAAGTAGGCGCTCCCAC
>Seq337_2_28517_0.0001
AGGGAGGAAGAATGAGTGATACGATGAGGAGCACGTGGCC
>Seq338_2_28517_0.0001
GGGGTAGGAAGGTTGTGTTGATTTGAAATGTAGCGAGGCT
>Seq339_2_28517_0.0001
AGGAAGGAAGAATAAGTGATACGATGAGGAGCACGTGGCC
>Seq340_2_28517_0.0001
AAGCGCAGAGAAGCCAAGCGCGGTACGCCAAGGATTGGTC
>Seq341_2_28517_0.0001
TGGGCAAGGCAGGTTGGTGCGATGGACACGCAACGTAACG
>Seq342_2_28517_0.0001
AAGAAGGAAGAATGAGTGATACGATGAGGAGCACGTGGCC
>Seq343_2_28517_0.0001
AGAGCAGAGCGAGTAGCTTGAAAACATCGGCATC
>Seq344_2_28517_0.0001
GATAGAGCGTGCGAAGGAGAGGTGGCAACAGGAGGGGACC
>Seq345_2_28517_0.0001
GGGGTAGGAAGGTTGTGTTGATTGGAAATGAAGCGAGGCT
>Seq346_2_28517_0.0001
GGGATAGGAAGGTTGTGTTGATTGGAAATGTAGCGGGGCT
>Seq347_2_28517_0.0001
CGAGCAGAGTGAGTAGCTTGAAAACATCGGCATC
>Seq348_2_28517_0.0001
GGGGTAGGAAGGTTGTATTGATTGGAAATGTAGCGAGGCT
>Seq349_2_28517_0.0001
AGGAAGGAAGAATGAGTGATACGATGAGGGGCACGTGGCC
>Seq350_2_28517_0.0001
CAGCGGGAAAGTTCAGCCGAGGCAACGAGGGACTGAATCC
>Seq351_2_28517_0.0001
AGGAAGGAAGAATGAGTGATACGATGTGGAGCACGTGGCC
>Seq352_2_28517_0.0001
GATAGAGCGTGCGAAGGAGAGATGGCAACAGTAGGGGACC
>Seq353_2_28517_0.0001
AGGGACACGAAGTGGCCCGTACAACGGAATAACAGTAGGC
>Seq354_2_28517_0.0001
AGCTGGGAGACTCGGAGGGCGCCGGCAGGCGGTGGGGGGC
>Seq355_2_28517_0.0001
GGGGTTGGAAGGTTGTGTTGATTGGAAATGTAGCGAGGCT
>Seq356_2_28517_0.0001
AGGAAGGAAGAATGAGTAATACGATGAGGAGCACGTGGCC
>Seq357_2_28517_0.0001
GGGGTAGGAAGTTTGTGTTGATTGGAAATGTAGCGAGGCT
>Seq358_2_28517_0.0001
AGCGCAGAAGAACAGAGTCTCGTATCGCAGATGAGAAGGC
>Seq359_2_28517_0.0001
TCAATCGCGCAGCGGTGACGCACGGAATAACACGACCGCC
>Seq360_2_28517_0.0001
AGGAAGGAAGAATGAGTGATACGATGAGGAGCACGTGGCA
>Seq361_2_28517_0.0001
TGGGTACGGCAGGTTGGTGCGACGGACATGCAACGTAACG
>Seq362_2_28517_0.0001
GGGGTAGGAAGGTTGTGTTGATTGGAAATGTAGCGAGG
>Seq363_2_28517_0.0001
TGGAGCTCTGCGACAAATAGCTCGAAAACAAGGATCTGC
>Seq364_2_28517_0.0001
AGAGAGCCTGGTAGGGTCTGCTAGTGCCGAAAACAACGCC
>Seq365_2_28517_0.0001
GCGCAATGGTGTGAGTCCCGGGCGGGAAAGGAGACGGGCC
>Seq366_2_28517_0.0001
TGGGTGAGGCAGGTTGGTGCGACGGACATGCAACGTAACG
>Seq367_2_28517_0.0001
CGAGCAGAGCGAGTAGCTTGGAAACATCGGCATC
>Seq368_2_28517_0.0001
GGGGTAGGAAGGTTGTGTCGATTGGAAATGTAGCGAGGCT
>Seq369_2_28517_0.0001
AGGGACACGAAGTGGCCTGTACAACGGAACAACAGTAGGC
>Seq370_2_28517_0.0001
AGGAAGGAAGAATGAGCGATACGATGAGGAGCACGTGGCC
>Seq371_2_28517_0.0001
TGGGTAAGGCAGGTTGGTGCGATGTACATGCAACGTAACG
>Seq372_2_28517_0.0001
GGGGTAGGAAGGTTGTGTTGATCGGAAATGTAGCGAGGCG
>Seq373_2_28517_0.0001
TGGGTAAGGCAGGTTGGTGCGGTGGACATGCAACGTAATG
>Seq374_2_28517_0.0001
CGAGCAGGGCGTGTAGCTTGAAAACATCGGCATC
>Seq375_2_28517_0.0001
AGGAAGGAAGAATGAGTGATGCGATGAGGAGCACGTGGCC
>Seq376_2_28517_0.0001
TGGGTAAGGCAGGTTGGTGCGATGGACATGCACCGTAACG
>Seq377_2_28517_0.0001
TGGGTAAGGCAGGTTGGTCCGATGGACATGCAACGTAACG
>Seq378_2_28517_0.0001
GAACACGAGGAACGAGGGTAAGTGCAGAAAGGGAAGGATC
>Seq379_2_28517_0.0001
GAACACGAGGAACGAGGGTAAGTGCAGAAAAGGGAGGATC
>Seq380_2_28517_0.0001
TGGGTAAGGCAGGTTGGTGGGATGGACATGCAACGTAACG
>Seq381_2_28517_0.0001
GGGAAGGAAGAATGAGTGATACGATGAGGAGCACGTGGCC
>Seq382_2_28517_0.0001
GAAGGAAAGCTTGGACAGGATAATGGAAATAAGCTCCGCC
>Seq383_2_28517_0.0001
TGAGCGGAGCGAAAAGCGTGGATAAAGCCTAAGGATCTAC
>Seq384_2_28517_0.0001
AGCGTTGATGACGATAGTCATTAGGAACAAGGAGAGCCGC
>Seq385_2_28517_0.0001
AGCTGGGAGACCCGGAGGGCGCTGGCAGGCGGTGGGGGGC
>Seq386_2_28517_0.0001
GGGGTAGGAAGGTTGTGTTGATTGGAAATGTCGCGAGGCT
>Seq387_2_28517_0.0001
TTGGAGCTTTGCGACAAATAGCTCGAAAACAAGGATCTGC
>Seq388_2_28517_0.0001
CTTAAGCGGAGCGCGAAGAAATGGAACAGACAGCTAGGCC
>Seq389_2_28517_0.0001
CGAGCAGAGCGAGGGCAGGGGGGAACAACAAGGCAT
>Seq390_2_28517_0.0001
GAACACGAGGAACGAGGGTAAGTGCAGAAAAGGAGGGATC
>Seq391_2_28517_0.0001
CTTAAGCGGAGCGCGAAGAAATGGAACAAACAGCTAGGAC
>Seq392_2_28517_0.0001
TTGGAGCTCTGCGACAAATAGCTCGAAAACAAGAATCTGC
>Seq393_2_28517_0.0001
AGTAATCCGGAGGAATACGACGTGGGAACAGTGGCCCACC
>Seq394_2_28517_0.0001
GGGGTAGGAAGGTTATGTTGATTGGAAATGTAGCGAGGCT
>Seq395_2_28517_0.0001
CTTAAGCGGAGCGCGAAGAAATGGAATAAACAGCTAGGCC
>Seq396_2_28517_0.0001
AGGAAGGAAGAATGAGTGATACGATGAAGAGCACGTGGCC
>Seq397_2_28517_0.0001
AGGAAGGAAGAATGAGTGATACGATAAGGAGCACGTGGCC
>Seq398_2_28517_0.0001
CTTAAGCGGAGCGCGAAGAAATGGAACAAACAGCTGGGCC
>Seq399_2_28517_0.0001
GACAGAGCGTGCGAAGGAGAGATGGCAACAGGAGGGGACC
>Seq400_2_28517_0.0001
GATAGAGCGTGCGAAGGAAAGATGGCAACAGGAGGGGACC
>Seq401_2_28517_0.0001
AGGAAGGGAGAATGAGTGATACGATGAGGAGCACGTGGCC
>Seq402_2_28517_0.0001
TTGGAGCTCTGCGACAAATAGCTCGAAAACAGGGATCTGC
>Seq403_2_28517_0.0001
GGAGGAAAGCTTGGACAGAATAATGGAAATAAGCTCCGCC
>Seq404_2_28517_0.0001
TGGGTAAGGCAGGTTGGTGCGATGGACCTGCAACGTAACG
>Seq405_2_28517_0.0001
CTTAAGCGGAGCGCAAAGAAATGGAACAAACAGCTAGGCC
>Seq406_2_28517_0.0001
CGAGCAGAGAGAGTAGCTTGAAAACATCGGCATC
>Seq407_2_28517_0.0001
GCAGACCAAAGGTCGGCAAGATTGAAAAGACTCGGCCCAC
>Seq408_2_28517_0.0001
GGGGTAGGAAGGTTGTGTTGATTGGAAATGTAGCGAAGCT
>Seq409_2_28517_0.0001
GGGGTAGGAAGGTTGTGTTCATTGGAAATGTAGCGAGGCT
>Seq410_2_28517_0.0001
TTGGAGCTCTGCGAAAAATAGCTCGAAAACAAGGATCTGC
>Seq411_2_28517_0.0001
GGGGTAGGAAGGTTGTGTGGATTGGAAATGTAGCGAGGCT
>Seq412_2_28517_0.0001
GAACACGAGGAACGAGGGTAAGTGCAGAAGAGGAAGGATC
>Seq413_2_28517_0.0001
AGTGCAGCCGTAGGAGGCAGGGCCTAAAAGTGTGTGTACG
>Seq414_2_28517_0.0001
AGGAAGGAAGAATGAGTGATACGATGAGGAGCACGTGGTC
>Seq415_2_28517_0.0001
GGAGCTCCAACGGAGACGCACTTTGAGAAACAAGGCATAC
>Seq416_2_28517_0.0001
AGGAAGGAAGAATGAGTGATACGATGGGGAGCACGTGGCC
>Seq417_2_28517_0.0001
CGAGCAGAGCGAGTAGCTTGCAAACATCGGCATC
>Seq418_2_28517_0.0001
GGCGTAGGAAGGTTGTGTTGATTGGAAATGTAGCGAGGCT
>Seq419_2_28517_0.0001
GGAGCAGAGCGAGTAGCTTGAAAACATCGGCATC
>Seq420_2_28517_0.0001
TGGGAGCTCTGCGACAAATAGCTCGAAAACAAGGATCTGC
>Seq421_2_28517_0.0001
GAAGGAAAGCTTGGACAGAATAATGGAAATAAGCTCCGCA
>Seq422_2_28517_0.0001
GCGCAATGGTGTGAGTCCTGGGCGGAAAAGGAGACGGGCC
>Seq423_2_28517_0.0001
CGAGCAGAGCGAGTGGCTTGAAAACATCGGCATC
>Seq424_2_28517_0.0001
GCGGTAGGAAGGTTGTGTTGATTGGAAATGTAGCGAGGCT
>Seq425_2_28517_0.0001
TGGGTAAGCCAGGTTGGTGCGATGGACATGCAACGTAACG
>Seq426_2_28517_0.0001
GATAGAGCGTGCGAAGGAGAGATGGCAATAGGAGGGGACC
>Seq427_2_28517_0.0001
TGGGTAAGGCAGGTTGTTGCGATGGACATGCAACGTAACG
>Seq428_2_28517_0.0001
GGGGTAGGAAGGTTGTGTTGATTAGAAATGTAGCGAGGCT
>Seq429_2_28517_0.0001
ATGGGGCCGTAGGCAACGTACTTTGAAAGGGGAGGCCCGC
>Seq430_2_28517_0.0001
TGGGTAAGGCCGGTTGGTGCGATGGACATGCAACGTAACG
>Seq431_1_28517_0.0000
GCGGTAGGAAGGTTGTGTTGATCGGAAATGTAGCGAGGCT
>Seq432_1_28517_0.0000
AGCGTTGATGACGATAGTCATTAGGAACATGGAGAGCCGT
>Seq433_1_28517_0.0000
TGGGTACGGCAGGCTGGTGCGATGGACATGCAACGTAACG
>Seq434_1_28517_0.0000
GCGCAACGGTGTGAGTCCCGGGCGGAAAAGGAGACGGGCC
>Seq435_1_28517_0.0000
TGGGTAAGGCAGGTAGGTGCGATGGACATGCAACGTAACG
>Seq436_1_28517_0.0000
GAAGGAAAGCTTGGACAGAATAATGGAAATAAGCGCCGCC
>Seq437_1_28517_0.0000
TTGGAGCTCTGCGACAAATAGCTCGAAAACAAGGATCAGC
>Seq438_1_28517_0.0000
GATGGAATGTAATGGAATGAGATGGGGAAACTAGGCCCGT
>Seq439_1_28517_0.0000
CGAGCAGAGCGAGTAGCTTGAAAACATCTGCATC
>Seq440_1_28517_0.0000
GGAGCTCCAACGGAGACGCACTCTGAGAAACAAGACATAC
>Seq441_1_28517_0.0000
TTGGAGCTCTGCGACAAGTAGCTCGAAAGCAAGGATCTGC
>Seq442_1_28517_0.0000
AGGGACACGAAGTGGCCTGTACAACGGAGTAACAGTAGGC
>Seq443_1_28517_0.0000
GGTACACGAGGGCAAAACATACCGAAAGGTAGGCGCGAAC
>Seq444_1_28517_0.0000
TCGCAGTTGCGTCATCTGGACTGGGACGCCCGATACAGCC
>Seq445_1_28517_0.0000
TGAGAGCGGAGCTGGACACCGGGGGGAAAGCAATGGACC
>Seq446_1_28517_0.0000
CGAGCAGAGCGAGGGCGGGGGGGAACAACAAGGCAT
>Seq447_1_28517_0.0000
TTGGAGCTCTGTGACAAGTAGCTCGAAAACAAGGATCTGC
>Seq448_1_28517_0.0000
CGAGCAGAGCGAGTGGCTCGAAAACATCGGCATC
>Seq449_1_28517_0.0000
GGGGTAGGAAGCTTGTGTTGATTGGAAATGTAGCGAGGCT
>Seq450_1_28517_0.0000
CGAGCGGAGCGAGTAGCTTCAAAACATCGGCGTC
>Seq451_1_28517_0.0000
TGGGTAGGAAGGTTGGTGCGATGGACATGCAACGTAACG
>Seq452_1_28517_0.0000
CGAGCAGACCGAGTAGCTAAAAAACATCGGCATC
>Seq453_1_28517_0.0000
AGCGTTGATGACGATAGTCATTTGGAACAAGGAGAGCCGT
>Seq454_1_28517_0.0000
GCGCAATGGTGTAAGTCCCGGGCGGAAAAGGAGACGGGCC
>Seq455_1_28517_0.0000
GGAGCGACTGAAGGGAGATCGAGATGCGAAAATTAGGACA
>Seq456_1_28517_0.0000
GATAGAGCGTGCGAAGGAGAGACGGCAACAGGAGGGGATC
>Seq457_1_28517_0.0000
GCACCGAGCAGAGCGAGGGCAGGGGGGAACAACAAGGCAT
>Seq458_1_28517_0.0000
AGGCTCCAACGGAGAATACGTTCGGAAAGGATCGTGCTAT
>Seq459_1_28517_0.0000
AGCGTAAGGCAGGAAGGTCCGGTGCCCATGCCACGTAACG
>Seq460_1_28517_0.0000
TGGTGAAGGTGGGTTGGCGGGAAAGCGGAAGAGCTGTCGG
>Seq461_1_28517_0.0000
AGTGCAGCAGTAGGAGGCAGAGCCTAAAAGTGTGTGTACG
>Seq462_1_28517_0.0000
AATTCTGGTGAAACCAAATTATGATGAAAAAAGAGGACTC
>Seq463_1_28517_0.0000
ACGCAGATGCGCCAGCACCCAGTAGCGAAGCGCGAGGCAC
>Seq464_1_28517_0.0000
GGGGTAGGAAGGTTGCGTTGATTGGAAATGTAGCGAGGAT
>Seq465_1_28517_0.0000
AGAGAGCCTGGAAGAGTCTGCTAGTGCCGAAAACAACGCC
>Seq466_1_28517_0.0000
AGAGAGCCTGGAAGGGACTGCTAGTGCCGAAAACAACGCC
>Seq467_1_28517_0.0000
AATGATCGGAGTGAAAGGAAAGGGAATGCATGGGGACTGC
>Seq468_1_28517_0.0000
TGGGTAAGGCAGGGTGGTGCGATGGACATGAAACGTAACG
>Seq469_1_28517_0.0000
GGCGAAGCGGAGGCCGTGGTCCGAGGGAAAAGAGTGACTG
>Seq470_1_28517_0.0000
AGGCGGAGCCGCACGTGGAACAGCTTGGGGCCACATCGTG
>Seq471_1_28517_0.0000
TTGGAGCTCTGCGACAAATAGCTCGAAAACAAGGATCTAC
>Seq472_1_28517_0.0000
GGGGTAGGCAGGTTGTGTAGATTGGAAATGTAGCGAGGCT
>Seq473_1_28517_0.0000
TGGGTAGGGCAGGTTGGTGCGATGGACATGCAACGTAACA
>Seq474_1_28517_0.0000
AGCGTTGATGACGCTAGTCATTAGGAACAAGGAGAGCCGT
>Seq475_1_28517_0.0000
ATGTGAGCGGTGCGAACAGTGCCGAAAGGCTAGTACTACA
>Seq476_1_28517_0.0000
CTTAAGCGGAGCGCGAAGAAATGGAACAAACAGCTTGGCC
>Seq477_1_28517_0.0000
CGGTGAGCGCAGGGAGCTAAGGATAGGTAAACAGGGGCAC
>Seq478_1_28517_0.0000
GATAGAGCGTGCGCAGGAGAGATGGCAACAGGAGGGGCCC
>Seq479_1_28517_0.0000
GCGCAATGATGCGAGTCCCGGGCGGAAAAGGAGACGGGCC
>Seq480_1_28517_0.0000
CTTAAGCGGAGCGCGAAGAAATGGAAAAAACAGCTAGGCC
>Seq481_1_28517_0.0000
AGGGACACGAAGTGGCCTGTACTACGGAATAACAGTGGGC
>Seq482_1_28517_0.0000
AGAGAGCCTGGAAGGGTCTGCTGGTGCCGAAAACAACGCC
>Seq483_1_28517_0.0000
TTGGTAAGGCAGGTTGGTGCGACGGATGCAACGTAACG
>Seq484_1_28517_0.0000
GTACCGAGCAGAGCGAGGGCAGGGGGGAAGAACAAGGCAT
>Seq485_1_28517_0.0000
TGGGTAAGGCAGGTGGGCGCGATGGACATGCAACGTAACG
>Seq486_1_28517_0.0000
TTGGAGCTCTGCGACAGATAGCTCGAAAACAAGGATCTGC
>Seq487_1_28517_0.0000
GGGGTAGGAAGGTCGTGTTGGTTGGAAATGTAGCGAGGCT
>Seq488_1_28517_0.0000
TGGGTAAGGCCGGCTGGTGCGATGGACATGCAACGTATCG
>Seq489_1_28517_0.0000
AGTGAAAGGGGCGACCGGGCACCGGTTAAGCCAGCGCGGC
>Seq490_1_28517_0.0000
GGGGTAGGAAGGTTGTGTTGGTTGGAAATGTAGCGAGGTT
>Seq491_1_28517_0.0000
GGGGTAGGCAGGTTGTGTTGATTGGAAATGTCGCGAGGCC
>Seq492_1_28517_0.0000
ATGGGGCCGTAGGCAACATACTCTGAAAGGGGAGGCCCGC
>Seq493_1_28517_0.0000
TGGGTAAGGCGGGTTGGTGCGATGGACATGGAACGTAACG
>Seq494_1_28517_0.0000
GGGGTAGGAAGGTTGTGTTGATTGGAAATGAAGCGAGGCG
>Seq495_1_28517_0.0000
TGGGTAAGGTAGGTTGTTGCGATGGACATGCAACGTAACG
>Seq496_1_28517_0.0000
TGGGTAAGGCAGGTTGGTGCGGTTGACATGCAACGTAACG
>Seq497_1_28517_0.0000
AGCGGGGAAATTCGATAGCTTGCTATCATAAAGTGGAATT
>Seq498_1_28517_0.0000
CTTAAGCGGAGCGCGAAGGAATGGAACAAACAGCTAGGCC
>Seq499_1_28517_0.0000
GGGGTAGGCAGGTTGTGTTGATTGGGAATGTAGCGAGGCT
>Seq500_1_28517_0.0000
GCGCAATGGTGTGAGACCCGGGCGGAAAAGAAGACGGGCC
>Seq501_1_28517_0.0000
GGGGTAGGAAGGTTGTGTTGGTTGGAAATGTAGCGAGGCC
>Seq502_1_28517_0.0000
AGCGGGGAAATTCGATAGCTTCTATCGTAAAGTGGAATT
>Seq503_1_28517_0.0000
TGGGTATGGCAGGTTGGTACGATGGACATGCAACGTAACG
>Seq504_1_28517_0.0000
ATCACGCGAAGCAGAGATATCCTGGGAAACACCGTACATT
>Seq505_1_28517_0.0000
GGGGACGGAAGGTTGTGTTGATTGGCAATGTAGCGAGGCT
>Seq506_1_28517_0.0000
AGTGCAGCCGTAGGAGGCAGAGCCTAAAAGGGTGTGTACG
>Seq507_1_28517_0.0000
AGTGCAGCCGTAGGAGGCGGAGCCTAAAAGTGTGTGTACG
>Seq508_1_28517_0.0000
TGGGTAAGGCAGGTTGGGGCGATGGGCATGCAACGTAACG
>Seq509_1_28517_0.0000
TGGGTAAGGCAGGGTGGTGCGATGGACATGCAACTTAACG
>Seq510_1_28517_0.0000
GCGCAATGGTGTGAGTCCCGGGCGGAAAAGGGGACGGGCC
>Seq511_1_28517_0.0000
GAGCTCCGAAGGAGAACCCGGTGAGAAAGGGAGGACGATC
>Seq512_1_28517_0.0000
TGGGTAAGGCAGGTTGGTGCGACGGAGATGCAACGTAACG
>Seq513_1_28517_0.0000
TGGGTAAGGCAGGTTGGTGCGATGGACGTGCAACGTAATG
>Seq514_1_28517_0.0000
GAACACGAGGAACGAGGGTAAGTGCAGAAAAGGAAAGATC
>Seq515_1_28517_0.0000
TGGGTAGGAAGGTTGTGTTGATTTTAAATGTAGCGAGGCT
>Seq516_1_28517_0.0000
TGGGTAAGGCAGGTTGGTGCGATGGACACGCAACATAACG
>Seq517_1_28517_0.0000
CGAGCCGAGCGAGTAGCTTGAAAACATCGGCATC
>Seq518_1_28517_0.0000
TGGGTAAGGCAGGCTGGTGCGATGGACATGCAACGTAGCG
>Seq519_1_28517_0.0000
AGCTGGACAACCGCGATCGGGTGTGGCGCTAGCCTAAGCC
>Seq520_1_28517_0.0000
GATAGAGCGTGCGAAGGAGAGATGGCAACGGGAGGGGACC
>Seq521_1_28517_0.0000
AGGAAGGAAGATTGAGTGATACGATGAGGAGCACATGGCC
>Seq522_1_28517_0.0000
GGGGTAGGAAGGTTGTGTTGATCGGAAAAGTAGCGAGGCT
>Seq523_1_28517_0.0000
AGTGCAGCCGTTGGAGGCAGAGTCTAAAAGTGTGTGTACG
>Seq524_1_28517_0.0000
TGGGTAAGGCAGGGTGGTGCGATGGACATGCAACGTAATG
>Seq525_1_28517_0.0000
TACACAAGGTTATCGCCACTTATAAGTTGAGACTGTATTC
>Seq526_1_28517_0.0000
GGGGTAGGAAGGTTGTTTGATTGGAAATGTAGCGAGGCC
>Seq527_1_28517_0.0000
AGTGCAGCCGTAGGAGGCAGAGCCTAAAAGTGTGGGTCCG
>Seq528_1_28517_0.0000
GGGGTAGGAAGGTTGTGTTGATTGGAAATATAGCGAGGCT
>Seq529_1_28517_0.0000
CTTATGCGGAGCGCGAAGAAATGGAACAAACAGCTAGGCC
>Seq530_1_28517_0.0000
GATAGAGCGTGCGAAGGAGAGATTGTAACAGGAGGGGACC
>Seq531_1_28517_0.0000
TGGGTAAGGCAGGTTGGTGCGATGGACATGCAACCTAACG
>Seq532_1_28517_0.0000
AGCTGCCGCCCCGGACGGGCACTGGGAGATGCAAGGAGCC
>Seq533_1_28517_0.0000
ATTCGGCGCAGCCTAATAGGCGCAGCAAAACGGATGTCGG
>Seq534_1_28517_0.0000
GAACACGAGGAACGAGGGGAAGTGCAGAAAAGGAAGGATC
>Seq535_1_28517_0.0000
CAAGCAGAGCGAGTAGCCTGAAAACATCGGCATC
>Seq536_1_28517_0.0000
TGGGTAAGGCAGGTTGGTGCGATGGACATGCAACTTAACG
>Seq537_1_28517_0.0000
TGGGTAAGGCAGGTTTGTGCGATGGACATGCAACGTAACG
>Seq538_1_28517_0.0000
TTGGAGCTCTGCGACAAATAGCTCGAAACCAAGGATCTGC
>Seq539_1_28517_0.0000
CTTAAGCGGAGCGCGAAGGAATGGAACAAACAGTTAGGCC
>Seq540_1_28517_0.0000
AGCGCAAAGAACAGAGTCTCGAATCGCAGATGAGAAGGC
>Seq541_1_28517_0.0000
GGGGTAGGAAGGCTGTGTTGATTGGAAATGTAGCGGGGCT
>Seq542_1_28517_0.0000
TCGCGACGCAGGAGTCGAGCATCTGCTAAAAGAAGAGGAC
>Seq543_1_28517_0.0000
TGGGTAAGACAGGGTGGTGCGATGGACATGCAACGTAACG
>Seq544_1_28517_0.0000
AGAGAGCCTGGAAGGGTCTGCTAGTGCCAAAAACAACGCC
>Seq545_1_28517_0.0000
TTGGAGCTCTACGACAAATAGCCCGAAAACAAGGATCTGC
>Seq546_1_28517_0.0000
GAACACCGAAGGTGGTAACAGGGGAAATGGAGCAACACTT
>Seq547_1_28517_0.0000
GAAGGAAAGCTTGGCCAGAATAATGGAAATAAGATCCGCC
>Seq548_1_28517_0.0000
GGAGCTCCAACGGGGACGCACGCTGAGAAACAAGGCATAC
>Seq549_1_28517_0.0000
GGGGCAGGAAGGTTGTGTTAATTGGAAATGTAGCGAGGCT
>Seq550_1_28517_0.0000
GCTGGAGTAAGAAGCCTGTGGTGTCGAAGACACGGCAAGG
>Seq551_1_28517_0.0000
TTGGAGCTCAGCGACAAATAGCTCGAAAACAAGGATCTGC
>Seq552_1_28517_0.0000
TGGGTAAGGCAGGTTGGTGCGACGGACATGCAACGTAACA
>Seq553_1_28517_0.0000
GAACACGAGGAACGAGGGTAAGTGCAGAAAAGGAAGGACC
>Seq554_1_28517_0.0000
AGGGATACGAAGTGGCCTGTACAACGGAATAACAGTAGGC
>Seq555_1_28517_0.0000
GAACACGAGGAACGGGGGTAAGTGCAGAAAGGGAAGGATC
>Seq556_1_28517_0.0000
CGAGCAGAGCGAGTAGCTTGACAACATCGGCATC
>Seq557_1_28517_0.0000
AGCGAGAAAAGTAATGAGCGGGACGTTCCGAAGGTAATCC
>Seq558_1_28517_0.0000
GCGCAAGGGTGTGAGTCCCGGGCGGAAAAGGAGACGGGCC
>Seq559_1_28517_0.0000
GAATAAACCGAAGGGAGATCCACCATGGTAAACAGGGAGT
>Seq560_1_28517_0.0000
GCGCAATGGTGTGGGTCCCGGGCGGAAAAGGAGACGGGCC
>Seq561_1_28517_0.0000
GGCGCAGAAGAACAGAGTCTCGAATCGCAGATGAGAAGGC
>Seq562_1_28517_0.0000
TGGGTAAGGCAGGTTGGTGCTACGGACATGCAACGTAACG
>Seq563_1_28517_0.0000
TGGGTAAGGCAAGTTGGTGCGATGGCCATGCAACGTAACG
>Seq564_1_28517_0.0000
AGGAAGGAAGAATGAGTGATACGATGAGGAGCACGTAGCC
>Seq565_1_28517_0.0000
CGAGAAGAGCGAGTAGCTTGAAAACATCGGCATC
>Seq566_1_28517_0.0000
CGAGCAGAGCGAGTAGATTGCAAACATCGGCATC
>Seq567_1_28517_0.0000
GAAGCGAATGGACATGAGTAGAGGGGAAAGTAAGTGGGAT
>Seq568_1_28517_0.0000
TGGGTAAGGCAGGTTGGTGCGACGGATATGCAACGTAGCG
>Seq569_1_28517_0.0000
AGGAAGGAGGAATGAGTGATACGATGAGGAGCACGTGGCC
>Seq570_1_28517_0.0000
GCGCGTTGGTGTGAGTCCCGGGCGGAAAAGGAGACGGGCC
>Seq571_1_28517_0.0000
GGGGTGGAAGGTTGTGTTGATTGGAAATGTGGCGAGGCT
>Seq572_1_28517_0.0000
AGGAAGGAAGAATGAGTGATACGATGAGGAGCACGTGTCC
>Seq573_1_28517_0.0000
TGGGTAAGGCAGGTTGGTGCGATGGACATGCACGTAACG
>Seq574_1_28517_0.0000
CTTAAGCGGAGCGCGGAGAAATGGAACAAACAGCTAGGCC
>Seq575_1_28517_0.0000
GAAGGAAAGCTTGGATAGAATAATGGAAATAAGCTCCGCC
>Seq576_1_28517_0.0000
TAGCTGGGAACGAAGAACAAGTGGAAACGACGTGTTAGGC
>Seq577_1_28517_0.0000
GTACCGAGCAGAGCGAGGGCGGGGGGGAACAACAAGGCAT
>Seq578_1_28517_0.0000
AGCGACACGAAGTGGCCTGTACAACGGAATAACAGTAGGC
>Seq579_1_28517_0.0000
GTACCGAGCAGAGCGAGGGCAGGGGGGAACAACAAGACAT
>Seq580_1_28517_0.0000
CCAGCAGAGCGAGTAGCTTGAAAACATCGGCATC
>Seq581_1_28517_0.0000
CCGCAATGGTGTGAGTCCCGGGCGGGAAAGGAGACGGGCC
>Seq582_1_28517_0.0000
CTGGAGCTCTGCGACAAATAGCTCGAAAACAAGGATCTGC
>Seq583_1_28517_0.0000
GATAGAGTGTGCGAAGGAGAGATGGCAACAGGAGGGGACC
>Seq584_1_28517_0.0000
TACGAAGCAACGCGGAGGCACGCGCCGCAAAGAAGCTGGC
>Seq585_1_28517_0.0000
GCGCAATGGTGTAAGTCCCGGGCGGAAAAGGAGACGGGCA
>Seq586_1_28517_0.0000
GGGGTAGGAAGGTTGTGTTGATTGGCAATGTAGCGCGGCT
>Seq587_1_28517_0.0000
AGGAAGGTTGTGTTGATTGGAAATGTAGCGAGGCT
>Seq588_1_28517_0.0000
AGCTCGGAAATAGACACGAGAATCCGCCCGGATTCGGTCG
>Seq589_1_28517_0.0000
GGAGCTCCAACGTAGACGCACTCTGAGAAACAAGGCATAC
>Seq590_1_28517_0.0000
GTACCGAGCAGAGCGAGGGCAGGGGGGAATAACAAGGCAT
>Seq591_1_28517_0.0000
GGTGTAGGAAGGTTGTGTTGATTGGAAATGTAGCAAGGCT
>Seq592_1_28517_0.0000
GGGGTAGGAAGGTTGTGTTGATCGGAAATGTAGCGAGGCAC
>Seq593_1_28517_0.0000
TGGTAGGAAGGCTGTGTTGATTGGAAATGTAGCGAGGCT
>Seq594_1_28517_0.0000
TGGGTAAGACAGGTTGGTACGATGGACATGCAACGTAACG
>Seq595_1_28517_0.0000
GAAGGAAAGCTTGGACGGAATAATGGAAATAAGCTCCGCC
>Seq596_1_28517_0.0000
CGAGCAGAGCGTGTAGCCTGAAAACATCGGCATC
>Seq597_1_28517_0.0000
CGACCAGGGCGAGTAGCGTGAAAACATCGGCATC
>Seq598_1_28517_0.0000
TCTGCGCGCAGCGCAAGAGGCTGCGTAAAGAGGGGATCGG
>Seq599_1_28517_0.0000
GCGCAATGATGTGAGTCCCGGGCGGAAAAGGAGACGGGCC
>Seq600_1_28517_0.0000
TGGGTAAGGCAGGTTGGTGCGATAGACATGCAACGTAACG
>Seq601_1_28517_0.0000
GAATAAGGTATCGTGGTTGTTACACATTGCCCCGCAAGGC
>Seq602_1_28517_0.0000
GCGCAATGGTGTGAGTCCCGGGTGGAGAAGGAGACGGGCC
>Seq603_1_28517_0.0000
GGGTAGGAAGGTTGTGTTGATTGGAAATGTATCGAGGCT
>Seq604_1_28517_0.0000
AGGGACACGAAGTGGCCTGTACAACGGAATAACAGTAGGT
>Seq605_1_28517_0.0000
AGGAAGGAAGAATGAGTGGTACGATGAGGAGCACGTCGCC
>Seq606_1_28517_0.0000
AGTGAAGCCGTAGGAGGCAGAGCCTAAAAGTGTGTGTACG
>Seq607_1_28517_0.0000
CAGGCCTGGAAGGGCTGTAGCTTGGCAAAAGATGTGAACT
>Seq608_1_28517_0.0000
GGTAGGAAGGTTGTGTTGATTGGAAATGTAGCGAGGCT
>Seq609_1_28517_0.0000
GGGGTAGGAAGGTTGTGTTGATTGGAAATGTAGCGAGGTC
>Seq610_1_28517_0.0000
TGGGTGAGGCAGGATGGTGCGATGGACATGCAACGTAACG
>Seq611_1_28517_0.0000
AGGGAGTGAAACGTACTGAGGGTGGGGAAGTCACGGAGAC
>Seq612_1_28517_0.0000
AGGGACACGAAGTGGCCTGTACAACGGAATAAAAGTAGGC
>Seq613_1_28517_0.0000
CTCAAGCGGAGCGCGAAGAAATGGAACAAACAGCTAGGCC
>Seq614_1_28517_0.0000
ACTCGCGATAGCGACTAGCGGTAAATAGCAGTAGTAACAC
>Seq615_1_28517_0.0000
CGAGCAGAGCGAGGAGCTTGAAAACATCGGCATC
>Seq616_1_28517_0.0000
GGAGCTCCAGCGGAGACGCACTCTGAGAAACAAGGCATAC
>Seq617_1_28517_0.0000
AGATGCGTTAGCAGCTATCCTGAGCAAAAGTACGTC
>Seq618_1_28517_0.0000
TTGGAGCTCTGCGATAAATAGCTCGAAAACAAGGATCTGC
>Seq619_1_28517_0.0000
GGGGTAGGAAGGCTGTGTTGATTGGAAATGTAGCGAGGCC
>Seq620_1_28517_0.0000
TTGTAGCTCTGCGACAAATAGCTCGAAAACAAGGATCTGC
>Seq621_1_28517_0.0000
GGGGTAGGAAGGTTGGTGCGATTGACATGCAACGTAACG
>Seq622_1_28517_0.0000
GGGTGAGCGGAGCTTAGTCCGGTGGCAAAGTCAAGTGGGC
>Seq623_1_28517_0.0000
TGGGTAAGGCAGGTTGGTGCGGTGGACATGCAACGTAACA
>Seq624_1_28517_0.0000
TGGGTAAGGCAGGTTGGTGCGATGGACATGAAACGTAATG
>Seq625_1_28517_0.0000
TGGGTAAGGCAGGTTTGTGCGACGGACATGCAACGTAACG
>Seq626_1_28517_0.0000
GGACACGAGGAACGAGGGTAAGTGCAGAAAAGGAAGGATC
>Seq627_1_28517_0.0000
AGTGCAGCCGTAGGAGGTAGAGCCTAAAAGTGTGTGTACG
>Seq628_1_28517_0.0000
ACGCAGATGCGCCAGCACCCAGTAGCGAAGAGCGAGGCT
>Seq629_1_28517_0.0000
GGTGGCGAAGCCTACACGAGGAATAGGAGGTCGC
>Seq630_1_28517_0.0000
GGGGTAGGAAGGCTGCGTTGATTGGAAATGTAGCGAGGCT
>Seq631_1_28517_0.0000
GGTGTAGGAAGGGTGTGTTGATTTGAAATGTAGCGAGGCT
>Seq632_1_28517_0.0000
GGGGTAGGAAGGTTGCGTTGTTTGGAAATGTAGCGAGGCT
>Seq633_1_28517_0.0000
GGTGCAGCCGTAGGAGGCAGAGCCTAAAAGTGTGTGTACG
>Seq634_1_28517_0.0000
GGAGCTCCAACGGAGACGCACTCTGAGAAGAAGGCATAC
>Seq635_1_28517_0.0000
AGCGTTGATGATGATAGTCATTAGGAACAAGGAGAGCCGT
>Seq636_1_28517_0.0000
GGGGTAGGAAGGTTGTGTTGATTGGGAATGTAGCGAGGCG
>Seq637_1_28517_0.0000
GGACCCCCAACATCCTTGTAGTTTAAGCACAGGCCTGTTG
>Seq638_1_28517_0.0000
AGACGGCTATGCCGTCGAGCGGTTGAAAACAGATGGCATC
>Seq639_1_28517_0.0000
AGCTGGACAACTGTGACCGGGTGTGGCGCTAGCCTAAGCT
>Seq640_1_28517_0.0000
GATAGAGCGTGCGGAGGAGAGATGGCAACAGGAGGGGACC
>Seq641_1_28517_0.0000
AGGAAGGAAGAATGAGTGATACGATGAGGCGCACGTGGCC
>Seq642_1_28517_0.0000
GCGCAATGGTGTGAGTCCCAGGCGGAAAAGGAGACGGGCC
>Seq643_1_28517_0.0000
TGGTAAGGCAGGTTGGTGCGATGGACATGCAACGTAACG
>Seq644_1_28517_0.0000
AGGCAAGCGCAGCTTCCGTAAGATTGGAAAACGAAGGAGT
>Seq645_1_28517_0.0000
TGGGTAGGAAGGTTGTGTTGATTGGAAATGTAGCAAGGCT
>Seq646_1_28517_0.0000
TTGGAGCTCTGTGACAAATAGCTCGAAAACAAGGATATGC
>Seq647_1_28517_0.0000
GTACCAAGCAGAGCGAGGGCAGGGGGGAACAACAAGGCAT
>Seq648_1_28517_0.0000
AGGAGCTTGACAAAGTTACAAGTCGGTAAACTAGGATCTG
>Seq649_1_28517_0.0000
TGGGTAAGGCAGGTTCGTGCGATGGACATGCAACGTAACG
>Seq650_1_28517_0.0000
TGGTGAAGGTGGGATGGCGGGAAAGCGGAAGAGCCGTCGG
>Seq651_1_28517_0.0000
TTGGAGCTCTGTGACAAATAGCTTGAAAACAAGGATCTGC
>Seq652_1_28517_0.0000
AATGATCGGAGTGAAAGGAGAGGGAATGCACGGGGACTGC
>Seq653_1_28517_0.0000
GTACCGAGCGGAGCGAGGGCAGGGGGGAACAACAAGGCAT
>Seq654_1_28517_0.0000
CTTAAGCGGGGCGCGAAGAAATGGAACAAACAGCTAGGCC
>Seq655_1_28517_0.0000
AGCGCAGAAAAACAGAGTCTCGAATCGCAGATGAGAAGGC
>Seq656_1_28517_0.0000
GGTGAGCCTGCGAACCGAAGGGAAATATGCGAGTTCCGGT
>Seq657_1_28517_0.0000
GGGGCAGGAAGGTTGTGTTGATTGGAAATGTAGCGCGGCT
>Seq658_1_28517_0.0000
CTTAAGAGGAGCGCGAAGAAATGGAACAAACAGCTAGGCC
>Seq659_1_28517_0.0000
TGGGTAAGGCAGGGTGGTGCGATTGACATGCAACGTAACG
>Seq660_1_28517_0.0000
GCGCACTGGTGTGAGTCCCGGGCGGAAAAGGAGACGGGCC
>Seq661_1_28517_0.0000
GGGGTAGGAAGTTTGTGGTGATTGGAAATGTAGCGAGGCT
>Seq662_1_28517_0.0000
AGTGCAGCCGTAGGAGGCAGAGCCTAAAAGTGTGTGTACA
>Seq663_1_28517_0.0000
TGGGTAAGGAAGGTTGGTGCGATTGACATGCAACGTAACG
>Seq664_1_28517_0.0000
GGGGTAGGGAGGTTGGGTTGATTGGAAATGTAGCGAGGCT
>Seq665_1_28517_0.0000
TGGGTAAGGCAGGTTGCTGCGATGGACATGCAACGTAACG
>Seq666_1_28517_0.0000
CGGGCAGAGCGGGTAGCTTGAAAACATCGGCATC
>Seq667_1_28517_0.0000
TTGGAGCCCTGCGACAAATAGCTCGAAAACAAGGATCTGT
>Seq668_1_28517_0.0000
GGAGCTCCAACGGAGACGCACTCTGAGAAACAAAGCATAC
>Seq669_1_28517_0.0000
TGGCTAAGGCAGGTTGGTGCGATGGACATGCAACGTAACG
>Seq670_1_28517_0.0000
TGGGTAAGGCAGGGTGGTGCGATGGAAATGCAACGTAACG
>Seq671_1_28517_0.0000
GAGGTAGGAAGGTTGTGTTGATTGGAAATGTAGCGAGGCT
>Seq672_1_28517_0.0000
AGGAAGGCAGGTTGGTGCGATGGACATGCAACGTAACG
>Seq673_1_28517_0.0000
GATGGAATGTAATGGAATGAGATGGGAAAACTAAGCCCGT
>Seq674_1_28517_0.0000
TTGGAGCTCTGCGACAAATAGCTCAAAACCAAGGATCTGC
>Seq675_1_28517_0.0000
GGGGTAGGAAGGTTGTGTTGATCGGAAATGTAGCGGGGCC
>Seq676_1_28517_0.0000
GTACCGAGCAGAGCGAGGGCAGGGGGGAACAACAAGGAAT
>Seq677_1_28517_0.0000
TGGGCAAGGCAGGGTGGTGCGATGGACATGCAACGTAACG
>Seq678_1_28517_0.0000
GAACACGAGGTACGAGGGTAAGTGCAGAAAAGGAAGGATC
>Seq679_1_28517_0.0000
GGGGGGAGGAAGGTTGTGTTGATTGGAAATGTAGCGAGGCT
>Seq680_1_28517_0.0000
AGAGAGCATGGAAGGGTCTGCTAGTGCCGAAAACAACGCC
>Seq681_1_28517_0.0000
GATAAAGCGTGCGAAGGAGAGATGGCAACAGGAGGGGACC
>Seq682_1_28517_0.0000
GGGGTAGGAAGGTAGTGTTGATTGGAAATGTAGCGAGGCT
>Seq683_1_28517_0.0000
GGGGTAGGAAGGTTGTATTAATTGGAAATGTAGCGAGGCT
>Seq684_1_28517_0.0000
GGGGTACGAAGGTTGTGTTGATTGGAAATGTAGCGAGGCT
>Seq685_1_28517_0.0000
GGCTGAGGAACGAATCTACGAGGGAAAGGCCAAGGGGACG
>Seq686_1_28517_0.0000
AGGAAGGAAAAATGAGTGATACGATGAGGAGCACGTGGCC
>Seq687_1_28517_0.0000
CGGGTAAGGCAGGCTGGTGCGATGGACATGCAACGTAACG
>Seq688_1_28517_0.0000
TGGGTAAGGCAGTTTGGTGCGATAGACATGCAACGTAACG
>Seq689_1_28517_0.0000
TGGGTAAGGCAGGTTGGTGCGATGACATGCAACGTAACG
>Seq690_1_28517_0.0000
GAGCGCAGAGAAGCCAAGCGCGGTGCGCCAAGGATTGGTC
>Seq691_1_28517_0.0000
CGTGACTAGGAACTAGGCGCAAGTTGGCAAACGGTCGGAC
>Seq692_1_28517_0.0000
CGTGCAGAGCGAGTAGCTTGAAAACATCGGCATC
>Seq693_1_28517_0.0000
CGAGCAGAGCGAGTAGCTTCAAAACATCGGCATC
>Seq694_1_28517_0.0000
CGAGCAAAGCGTGTAGCTTAAAAACATCGGCATC
>Seq695_1_28517_0.0000
CGAGCATAGCGAGTAGCTTGAAAACATCGGCATC
>Seq696_1_28517_0.0000
AGCGGGGAAAGTAAAGTTCCCGGAGGTGAATCTTAGTCTC
>Seq697_1_28517_0.0000
TCGGTAAGGCAGGTTGGTGCGATGGACATGCAACGTAACG
>Seq698_1_28517_0.0000
TGGGTAAGACCGGTTGGTGCGATGGACATGCAACGTAACG
>Seq699_1_28517_0.0000
TGGGTAGGAAGGTTGTGTTGATTGGGAATGTAGCGAGGCT
>Seq700_1_28517_0.0000
CGAGCAGAGCGAGTAGCTTGAAAACATCGGGATC
>Seq701_1_28517_0.0000
GCAAACGGAGTTTGTCACTAGATGGAAAGGACCAGGATAG
>Seq702_1_28517_0.0000
GGGGTAGGAAGGTTGTGTTGATTGAAATGTAGCGAGGCT
>Seq703_1_28517_0.0000
TGGGTAAGGCAGGTTGGCGCGACGGACATGCAACGTAACG
>Seq704_1_28517_0.0000
CGAGCAGAGCGAGTAGCCTGAAAACATTGGCATC
>Seq705_1_28517_0.0000
AGGGAGTGAAACGTACTGAAGGTGTGGAAGTCACGGAGAC
>Seq706_1_28517_0.0000
GGGGTAGGACGGTTGTGTTGATTGGAAACGTAGCGAGGCT
>Seq707_1_28517_0.0000
AGCGGGAAAAGTAAAGTTCCCGGAGGTGAATCTTAGTCTC
>Seq708_1_28517_0.0000
AGGAAGGAAGAATGAGTGGTACGATGAGGAGCACGTGGCC
>Seq709_1_28517_0.0000
CGAGCAGAGCGAATAGCTTGAAAACATCGGCATC
>Seq710_1_28517_0.0000
CTTAAGCGGAGCGCGAAGAAATGGGACAAACAGCTAGGCC
>Seq711_1_28517_0.0000
AGGGACACGAAGTGGCCTGTACAACGGAATAATAGTAGGC
>Seq712_1_28517_0.0000
CGAGCAGAGCGTGTAGCTTGAAGACATCGGCATC
>Seq713_1_28517_0.0000
TTGGAGCTCTGCGACAAATAGCTCGAAAACAAGGATC
>Seq714_1_28517_0.0000
AGCGGGGAAATTCGATAGCTTGCTATCGTAAGGTGGAATT
>Seq715_1_28517_0.0000
TGGAAGGAAGAATGAGTGATACGATGAGGAGCACGTGGCC
>Seq716_1_28517_0.0000
TTGGTAAGTCAGGTTGGTGCGATGGACATGCAACGTAACG
>Seq717_1_28517_0.0000
GATAGAGCGTGCGAAGGAGAGAGGGCAACAGGAGGGGACC
>Seq718_1_28517_0.0000
TGGGTAAGGCAGGTTGGTGCGACGGATATGCAACGTAACG
>Seq719_1_28517_0.0000
AGGAAGGAAGAATGAGTGATACAATGAGGAGCACGTGGCC
>Seq720_1_28517_0.0000
TTGGAGCTCTGCGACAAATAGCTCGAAAACAAGGAACTGC
>Seq721_1_28517_0.0000
GCGCAATAGTGTGAGTCCCGGGCGGAAAAGGAGACGGGCC
>Seq722_1_28517_0.0000
GAACACGAGGAACGAGGGTAAGTGCAGAAAAGCAAGGATC
>Seq723_1_28517_0.0000
GATAGAGCGTGTGAAGGGGAGATGGCAACAGGAGGGGACC
>Seq724_1_28517_0.0000
CGCACAGGCGGAGCATGTAAGGCCTGTAAATGCGGTGTCT
>Seq725_1_28517_0.0000
TGGGTAAGGCAGGTTGGTGCGACGGGCATGCAACGTAACG
>Seq726_1_28517_0.0000
CTTAAGCGGAGCGCGAAGACATTGAACAAACAGCTAGGCC
>Seq727_1_28517_0.0000
GATAGAGCGTGCGAAGGAGAGATGGCAACAGGAGGGGACA
>Seq728_1_28517_0.0000
GGGGTAGGAAGGTTGTGTTGATTGGAAATGTAGCGATGCT
>Seq729_1_28517_0.0000
GCGCAGATGCGCCAGCACCCAGTAGCGAAGAGCGAGGCAC
>Seq730_1_28517_0.0000
AGGCATGCCGGAGTGTCAAAGGGAGGAT
>Seq731_1_28517_0.0000
GCGCAATGGTGTGAGTTCCGGGCGGAGAAGGAGACGGGCC
>Seq732_1_28517_0.0000
CTTAAGCGGAGCGCGAAGAAATGGAACAAACAGCTAGGTC
>Seq733_1_28517_0.0000
GGCAGCGGCAGCTGAGGAGACGGAACAAGAAGAGTCACGC
>Seq734_1_28517_0.0000
TGGGTAAGGCAGGTGGGTGCGATGGATATGCAACGTAACG
>Seq735_1_28517_0.0000
TGAGCGGAGCGTAAAACGTGGATAAAGCCTAAGGATCTAC
>Seq736_1_28517_0.0000
CGAGCAGAGCGGGTAGCTTGAAAACATTGGCATC
>Seq737_1_28517_0.0000
AAAACTTCGGGACTAACGTTAAAGATGGTAAAGGTAGTCC
>Seq738_1_28517_0.0000
GGGAATGGCAGGCATGGTGCCGATGGCGAAAGCCGTTCG
>Seq739_1_28517_0.0000
ACAGGTGCAAAGCAGATGCTAGCGGAGAAGGGTGACCTGC
>Seq740_1_28517_0.0000
TGGGGTAGGAAGGTTGTGTTGATTGGAAATGTAGCGAGTCT
>Seq741_1_28517_0.0000
AGGGACGCGAAGTGGCCTGTACAACGGAATAACAGTAGGC
>Seq742_1_28517_0.0000
AGGAAGGAAGTATGAGTGATACGATGAGGAGCACGTGGCC
>Seq743_1_28517_0.0000
CTTAAGCGGAGCGCGAAGAAGTGGAACAAACAGCTAGGCC
>Seq744_1_28517_0.0000
CGAGCAGAGCGTGTAGCTTGAGAACATCGGCATC
>Seq745_1_28517_0.0000
AGGAAGGAAGACTGAGTGATACGATGAGGAGCACGTGGCC
>Seq746_1_28517_0.0000
CTAGCAGAGCGAGTAGCTTGAAAACATCGGCATC
>Seq747_1_28517_0.0000
GGGGTAGGAAGGTTGTGTTGATTGGAAATGTGGCGGGGCT
>Seq748_1_28517_0.0000
CGAGCAGAGCGAGTAGCTTGAAAACATCGGCAGC
>Seq749_1_28517_0.0000
GCGCAATGGTGTGAGTCCCGGGCGGAAAAGGAGACGGGCT
>Seq750_1_28517_0.0000
TGAGCGTAGCGAAAAACGTGGATAAAGCCTAAGGATCTAC
>Seq751_1_28517_0.0000
GCGCAATGGAGTGAGTCCCGGGCGGAAAAGGAGAAGGGCC
>Seq752_1_28517_0.0000
GGGGTAGGAAGGTTGTGTTTATTGGAAATGTAGCGAGGCT
>Seq753_1_28517_0.0000
GGGGTAGGATGGTTGTGTTGATTGGAAATGTAGCGAGGCT
>Seq754_1_28517_0.0000
TGGGTAAGGCAGGTTGGTGCGACGGTCATGCAACGTAACG
>Seq755_1_28517_0.0000
AGCGAGAAAAGCAATGCGCGGGACGTTCCGAAGGTAATCC
>Seq756_1_28517_0.0000
TCATCGTATTGACCAATTGACTGTGCACATTATATGTGCC
>Seq757_1_28517_0.0000
ACGCAGATGCGCCAGCACCTAGTAGCGAAGAGCGAGGCAC
>Seq758_1_28517_0.0000
GGGGTCAGGCAGCTTGGTGCGATGGACATGCAACGAAACG
>Seq759_1_28517_0.0000
AGGGACACGAAGTGGCATGTACTACGGAATAACAGTAGGC
>Seq760_1_28517_0.0000
AGCGTTGATGACGATAGTCATTAGGAACAAGGAGGGCCGT
>Seq761_1_28517_0.0000
GGGGTAGGAAGGTTGCGTTGATCGGAAATGTAGCGAGGCT
>Seq762_1_28517_0.0000
AGGGTAAGGCAGGTTGGTGAGATGGACATGCCACGTAACG
>Seq763_1_28517_0.0000
GGTGTAGGAAGGCATGGTGAGTGGGAATAACAGCGCGCGC
>Seq764_1_28517_0.0000
GATAGCGCGTGCGAAGGAGAGATGGCAACAGGAGGGGACC
>Seq765_1_28517_0.0000
TGGTGAAGGTGGGTTGGCGGGAAAGCGGAATAGCCGTCGG
>Seq766_1_28517_0.0000
GGGGTAAGGCAGGTTGGTGCGATGGACATGAACGTAATG
>Seq767_1_28517_0.0000
AGGAAGGAAGAATGAGTGATTCGATGAGGAGCACGTGGCC
>Seq768_1_28517_0.0000
ACGCGAGTACGATTGGTAAAACACGGC
>Seq769_1_28517_0.0000
GGGGTAGAATGGTTGTGTTGATTGGAAATGTAGCGAGGCT
>Seq770_1_28517_0.0000
GTACCGAGCAGAGCGAGGGCAGGAGGGAACAACAAGGCAT
>Seq771_1_28517_0.0000
GCGCGATGGTGTGAGTCCCGGGTGGAGAAGGAGACGGGCC
>Seq772_1_28517_0.0000
AGTGCAACACAGCGAAAACACGGCACATC
>Seq773_1_28517_0.0000
TGGGTAAGGCAGGTTGGTGCGAGGGGGATGAAACGTAACG
>Seq774_1_28517_0.0000
TGGGTAGGACAGGTTGGTGCGATGGACATGAAACGTAACG
>Seq775_1_28517_0.0000
GTACCGAGCAGAGCGAGGGCAGGGGGGAACAACAAGGCAG
>Seq776_1_28517_0.0000
TGGGTAAGGCAGGTTGGTGCGATCGACATGCAACGTAACG
>Seq777_1_28517_0.0000
GGCGAAGCGGAGGTCGTGGTTTGAGGGAAAAGAGTGGCTG
>Seq778_1_28517_0.0000
GGGGTAAGGCAGGTTGGTGCGATGGACATGCAACGTAACA
>Seq779_1_28517_0.0000
GCGCAATGGTGTGAGTCCCGGGCGGAAAAGGAGACGGACC
>Seq780_1_28517_0.0000
GATGGAGTATAACGAAATGAGAAGGAAAACATGGGCACTG
>Seq781_1_28517_0.0000
AGGGTAGGAAGGTTGTGTTGGTTGGAAATGTAGCGAGGCT
>Seq782_1_28517_0.0000
GAGCTCCGAAGGAGAACCCGGTGTAAAAGGGAGGACGATC
>Seq783_1_28517_0.0000
CGAGCAGAGCGAGTAGCTTGAAATCATCGGCATC
>Seq784_1_28517_0.0000
AGGAAGGAAGAATGAGTGATACGATGAGGAGAACGTGGCC
>Seq785_1_28517_0.0000
AGGTGAAGGTGGGTTGGCGGGAAAGCGGAAGAGCCGTCGG
>Seq786_1_28517_0.0000
GGGGTAGGCAGGTTGTGTTGATTGGAAATGTAGCGGGGCC
>Seq787_1_28517_0.0000
TGGTGAAGGTGGGTTGGCAGGAAAGCGGAAGAGCCGTTGG
>Seq788_1_28517_0.0000
GTACCGAGCAGAGCGAGGGCAGGGGGGAACAACATGGCAT
>Seq789_1_28517_0.0000
CTTAAGCGGAGTGTGAAGAAATGGAACAAACAGCTAGGCC
>Seq790_1_28517_0.0000
GATAGAGCGTGCGAGGGAGAGATGGCAACAGGAGGGGACC
>Seq791_1_28517_0.0000
TTGGAGCTCTGCGACAAATATCTCGAAAACAAGGATCTGC
>Seq792_1_28517_0.0000
GAACTCGAGGAACGAGGGTAAGTGCAGAAAAGGAAGGATC
>Seq793_1_28517_0.0000
GGCTGAGCTATGCGAAGACATGTAGGAGAAGAGCTACCGC
>Seq794_1_28517_0.0000
GGAGCTTGCGAAGTAAGAACCTCGGGAGAAAAGTCACGTC
>Seq795_1_28517_0.0000
GGGGTAGGCAGGTGGTGTTCATTGGAAATGTAGCGAGGCT
>Seq796_1_28517_0.0000
ACGCAGATGCGCCAGCACCCAGTAGCGAAAAGCGAGGCAC
>Seq797_1_28517_0.0000
TTGGAGCTCTGCGACAAATAGCTTGAAAACAAGGATCTGC
>Seq798_1_28517_0.0000
AGCGGGAAAATTCGATAGCTTGCTATCGTAAAGTGGAATT
>Seq799_1_28517_0.0000
GAACACGAGGAACGAGAGTAAGTGCAGAAAAGGAAGGATC
>Seq800_1_28517_0.0000
CGAGCAGAGCGGGTAGCTTGAAAACAACGGCATC
>Seq801_1_28517_0.0000
CGAGCAGAGCGAGTAGCTTAAATACATCGGCATC
>Seq802_1_28517_0.0000
AGACGGACCGGAGGTTCGGAACGATGGAACAGGATTGGGC
>Seq803_1_28517_0.0000
AATGATCGGAGTGAAAGGAGAGGGAAGGCATGGGGACTGC
>Seq804_1_28517_0.0000
AACAACGACAGTTGATACATGGCAAAGGACGGCCGGAATG
>Seq805_1_28517_0.0000
GGGGTAGTAAGGTTGTGTTGATTGGAAATGTAGCGAGGCT
>Seq806_1_28517_0.0000
TTGGAGCTCTGCAACAAATAGCTCGAAAACAAGGATCTGC
>Seq807_1_28517_0.0000
TCCAGCGGGAACCGTGGCAACCTGAAAACAGAGGTCTCCG
>Seq808_1_28517_0.0000
TGGGTGAGGCAGGTTGGTGCGATGGACATGCAACGTGACG
>Seq809_1_28517_0.0000
CGTGCAGAGCGAGTAGCTCGAAAACATCGGCATC
>Seq810_1_28517_0.0000
GGGGCAGGAAGGTTGTGTTGATTGGAAATGTAGCGAGGAT
>Seq811_1_28517_0.0000
TGGGTAAGGCAGGGTGGTGCGATGGACATTCAACGTAACG
>Seq812_1_28517_0.0000
GTGGAGCTCTACGACAAATAGCTCGAAAACAAGGATCTGC
>Seq813_1_28517_0.0000
GGGGTAGGAAGGTTGTGTTGATTGGAAATCTAGCGAGGCC
>Seq814_1_28517_0.0000
GGAGCTCCAACGGAGACGCACTCTAAGAAACAAGGCATAC
>Seq815_1_28517_0.0000
GAAGGAAAGCTTGGACAGAATAATGGAAATAAGCTCCGCT
>Seq816_1_28517_0.0000
TCGGAGCTCTGCGACAAATAGCTCGAAAACAAGGATCTGC
>Seq817_1_28517_0.0000
CGAGAAGAGCGAGTAGCTTGAAAACATCGGCCTC
>Seq818_1_28517_0.0000
GGGGTAGGAAGGTTGTGTTGAGTGGAAATGTAGCGAGGCT
>Seq819_1_28517_0.0000
TGGGCAAGGCAGGTTGGTGCGATGGACATGCAACGTAATG
>Seq820_1_28517_0.0000
ATCGGCGGTGACTACTGGGGAAGGTTGACCAATTAAGTCG
>Seq821_1_28517_0.0000
GTAGAGTAACGGAACGGACAGATAAAGTAGGCGCTCCCAC
>Seq822_1_28517_0.0000
GGGGTAGGAAGGTTGCGTTAATTGGAAATGTAGCGAGGCT
>Seq823_1_28517_0.0000
GTTGGTAGAGGCCCGTCTGTGTTGCGTTGGACCTATTCTG
>Seq824_1_28517_0.0000
GGGTAGGAAGGGTGTGTTGATTGGAAATGTAGCGAGGCT
>Seq825_1_28517_0.0000
GGGGTAGGAACGTTGTGTTGATTGGAAATGTAGCGAGGCT
>Seq826_1_28517_0.0000
CGAGGAGAGCGAGTAGCTTGAAAACATCGGCATC
>Seq827_1_28517_0.0000
GGGGTAAGGCAGGTTGGTGAGATGGACATGCAACGTAACG
>Seq828_1_28517_0.0000
TTGCGCGCAGCGCCAAGAGATGGATAGAGCCGTGTACGAC
>Seq829_1_28517_0.0000
AGTGCAGCCGTAGGAGGCAGAGCCTAAAAGTGTGTGTGCG
>Seq830_1_28517_0.0000
AGCGCAGAAGGACAGAGTCTCGAATCGCAGATGAGAAGGC
>Seq831_1_28517_0.0000
CGAGCAGAGCGAGAAGCTTGAAAACATCGGCATC
>Seq832_1_28517_0.0000
AGAGAGCCTGGAAGGGTCTGCTAGCGCCGAAAACAACGCC
>Seq833_1_28517_0.0000
CGAGCAGAGCGAGTAGCTTGAAAACATCAACATC
>Seq834_1_28517_0.0000
AGGAAGGAAGGATGAGTGATACGATGAGGAGCACGTGGCT
>Seq835_1_28517_0.0000
TTGGAGCTCTGCGACAAATAGCTCGAAAACAAGGATCTTC
>Seq836_1_28517_0.0000
GGAGCTCCAACGGAGACGCACTCTGGGAAACAAGGCATAC
>Seq837_1_28517_0.0000
GAGCTCCGAAGGAGAGCCCGGTGAAAAAGGGAGGACGATC
>Seq838_1_28517_0.0000
TGGGTAAGGCAGGTTGGTCCGGTGGACATGCAACGTAACG
>Seq839_1_28517_0.0000
TTGGAGCTCTGCGACAAATAGCTCGAAAGCAAGGATCTGC
>Seq840_1_28517_0.0000
AGGGAGTGAAACGTACTGAAGGCGGGGAAGTCACGGAGAC
>Seq841_1_28517_0.0000
ATTCGGCGCAGCCTAATAAGCGTAGCAAAACGGATGTCGG
>Seq842_1_28517_0.0000
AACCATAGCATTAGTGACCTGCAACGTGAATCTGTGTACA
>Seq843_1_28517_0.0000
TGGGTAAGGCAGGTTGGTGCGACGGACATGCAACGTAGCG
>Seq844_1_28517_0.0000
GGGGTAGGAAGGTTGTGTTGATTGGAAATGAGCTCCGCC
>Seq845_1_28517_0.0000
TGGGTAGGGCAGGGTGGTGCGATGGACATGCAACGTAACG
>Seq846_1_28517_0.0000
AGCAGGCGAAGCAACCGCAGGTTAGGGAACCCAAGTCAAC
>Seq847_1_28517_0.0000
AGCGCAGAAGATCAGAGTCTCGAATCGCAGATGAGAAGGC
>Seq848_1_28517_0.0000
CGAGCAGAGCGAGTAGCGTGAAAACATCGGCATC
>Seq849_1_28517_0.0000
CTTAAGCGGAGCACGAAGAAATGGAACAAACAGCTAGGCC
>Seq850_1_28517_0.0000
TTGGAGCTCCAACGGAGACGCACTCTGAGAAACAAGGCATAC
>Seq851_1_28517_0.0000
GGGGTAAGGCAGGTTGTTGCGATGGACATGCAACGTAACT
>Seq852_1_28517_0.0000
GCGCAATGGTGCGAGTCCCGGGCGGAGAAGGAGACGGGCC
>Seq853_1_28517_0.0000
TGGGTAAGGCAGGTTGGTGCGGCGGACATGCAACGTAACG
>Seq854_1_28517_0.0000
GGGGTAGGAAGGCTGGTGCGATGGACATGCAACGTAACG
>Seq855_1_28517_0.0000
AGGGACACGAAGTGGCTTGTACAACGGAATAACAGTAGGC
>Seq856_1_28517_0.0000
GGGGTCGACAGGTTGTGTTGATTGGAAATGTAGCGAGACT
>Seq857_1_28517_0.0000
AGCGCAGAAGAACAAAGTCTCGAATCGCAGATGAGAAGGC
>Seq858_1_28517_0.0000
GTACCGAGCAGAGAGGGCAGGGGGGAACAACAAGGCAT
>Seq859_1_28517_0.0000
GGGGTAGGAAGGTTGGTGTGATGGACATGCAACGTAACG
>Seq860_1_28517_0.0000
GGGGTTGGAAGGTTGTGTTGATTGGAAATGTAGTGAGGCT
>Seq861_1_28517_0.0000
GGGGTAGGAAGGTTGTGTTGATCGGAAATATAGCGAGGCT
>Seq862_1_28517_0.0000
AGGGACACGAAGTGGCCGGTACAACGGAATAACAGTAGGC
>Seq863_1_28517_0.0000
AGGAAGGAAGAATGAGTGATAAGATGAGGAGCACGTGGCC
>Seq864_1_28517_0.0000
AGGGACACGAGGTGGCCTGTACAACGGAATAACAGTAGGC
>Seq865_1_28517_0.0000
CGAGCAGAGCGCGTAGCTTGAAAACATCGGCACC
>Seq866_1_28517_0.0000
AGCGGGGAAAGCAAAGTTCCCGGAGGTGAATCTAGTCTC
>Seq867_1_28517_0.0000
TGGGTAGGGAAGGCTGGTGCGATGGACATGCAACGTAACG
>Seq868_1_28517_0.0000
GAGCTCCGAAGGAGAACCCGGTGAAAAAGGGAGGACGACC
>Seq869_1_28517_0.0000
TTGGAGCCCTGCGACAAATAGCCCGAAAACAAGGATCTGC
>Seq870_1_28517_0.0000
TTGGTAAGGCAGGTTGGTGCGATGGACATGCACCGTAACG
>Seq871_1_28517_0.0000
GATAGAGCGTGCGAAGGAGAGATGGCAACAGGAGGGGACG
>Seq872_1_28517_0.0000
GGGGACACGAAGTGGCCTGTACAACGGAATAACAGTAGGC
>Seq873_1_28517_0.0000
GAACACGAGGAACGAGGGTAAGTGCAGAAAAGGAAGGATG
>Seq874_1_28517_0.0000
GGGGTAGGAAGGTTGTTTTGATTGGAAATGTAGCGAGGCT
>Seq875_1_28517_0.0000
TGGGTAGGAAGGTTGTGTTGATTGGAAATGTAGCGGGGCT
>Seq876_1_28517_0.0000
GGGGTAGGAAGGTTGTGTTGATTGGAAATGTAGCTAGACG
>Seq877_1_28517_0.0000
CGAGCAGAGCGAGTAGCTTGAAACCATCGGCATC
>Seq878_1_28517_0.0000
AATGATCGGAGTGAGAGGAGAGGGAATGCATGGGGACTGC
>Seq879_1_28517_0.0000
ACGCAGATGCGCCAGCACCCAGTGGCGAAGAGCGAGGCAC
>Seq880_1_28517_0.0000
ACGCAGATGCGCCAGCACCCAGTAGTGAAGAGCGAGGCAC
>Seq881_1_28517_0.0000
TTGGAGCTCTGCGACAAATAGCACGAAAACAAGGATCTGC
>Seq882_1_28517_0.0000
AGAGCTCCAACGGAGACGCACTCTGAGAAACAAGGCATAC
>Seq883_1_28517_0.0000
GCGCAATGGTGTGAGTCCCGGGCGGAAAAGGAGACAGACC
>Seq884_1_28517_0.0000
TGGGTAAGGCAGGTTGGTTCGATTGACATGCAACGTAACG
>Seq885_1_28517_0.0000
AGCGCAGAAGAACAGAGTCTCGAATTGCAGATGAGAAGGC
>Seq886_1_28517_0.0000
TGGTTAAGGCTGGTTGGTGCGACGGACATGCAACGTAACG
>Seq887_1_28517_0.0000
GGGGTAGGAAGGTTGTGTTGATTGGAAATGGAGCGAGGCT
>Seq888_1_28517_0.0000
TGGTGAAGGTGGGTTGGCGGGAAGGCGGAAGAGCCGTCGG
>Seq889_1_28517_0.0000
GGGTAGGAAGGTTGTGTTGATTGGAAATGTAGCGGGGCT
>Seq890_1_28517_0.0000
TCGTTGTCGAAGACAACGATAAGATGGAGGAGAGTGGACC
>Seq891_1_28517_0.0000
GGGGTAGGAAGGTTGTGTTGATAGGAAATGTAGCGAGGCT
>Seq892_1_28517_0.0000
ATCCACGGCCCTCCGTAAGTCCAAGAGCCTTTTTTGGGTG
>Seq893_1_28517_0.0000
CGAGCAGGGCGAGTAGCTTGAAAACATCGACATC
>Seq894_1_28517_0.0000
ACGCAGATGCGCCAGCACCCAGTAGCGAAGAGCAAGGCAC
>Seq895_1_28517_0.0000
GGGCGCTAGCCCTCGATCGAAATCGCTGTGGCCCGTAAC
>Seq896_1_28517_0.0000
AGTAATCGGGTACCGAGTATTCGAGGGCAAAACTGGGGGC
>Seq897_1_28517_0.0000
AGGGCCACGAAGTGGCCTGTACAACGGAATAACAGTAGGC
>Seq898_1_28517_0.0000
CAGGCCTGGAAGGGCTGTAGCTCGGCAAAAGATGTGAACT
>Seq899_1_28517_0.0000
TGGGTAAGGCAGGTTGGTGCGGTGGATATGCAACGTAACG
>Seq900_1_28517_0.0000
GTACACGAGGAACGAGGGTAAGTGCAGAAAAGGAAGGATC
>Seq901_1_28517_0.0000
TGAGCGGAGCGCGAAGAAATGGAACAAACAGCTAGGCC
>Seq902_1_28517_0.0000
TGGGCAAGGCAGGTTGGTGCGATGGGCATGCAACGTAACG
>Seq903_1_28517_0.0000
GGGGGAGGAAGGTTGTGTTGATTGGACATGTAGCGAGGCT
>Seq904_1_28517_0.0000
TCGTTGCGGAGCGCGACACGTCTCGAAAAGTGAAGACCAC
>Seq905_1_28517_0.0000
TGGTGAAGGTGGGGTGGCGGGAAAGCGGAAGAGCCGTCGG
>Seq906_1_28517_0.0000
GCGCAATGGTGCGAGTCCCGGGCGGGAAAGGAGACGGGCC
>Seq907_1_28517_0.0000
TGGGTAAGGCAGGTTGGTGCGATGGTCATGCAACGTAACG
>Seq908_1_28517_0.0000
CTTAAGCGAAGCGCGAAGAAATGGAACAAACAGCTAGGCC
>Seq909_1_28517_0.0000
TTGGAGCTCTGCGACAAATAGCACGAAAACAAGGATCTTC
>Seq910_1_28517_0.0000
AGAAGGAAGAATGAGTGATACGATGAGGAGCACGTGGCC
>Seq911_1_28517_0.0000
AGGAAGGAAGAATGAGTGATACGATGAGGAGCATGTGGCC
>Seq912_1_28517_0.0000
GAGCTCCGAAGAAGAACCCGGTGAAAAAGGGAGGGGACC
>Seq913_1_28517_0.0000
TGTGTAGGCAGGTTGGTGCGATGGACATGCAACGTAACG
>Seq914_1_28517_0.0000
GCTGAATAAGAAGCCTGTGGTGTCGAAGACACGGCAAGG
>Seq915_1_28517_0.0000
GGGGTAGGAAGGTTGTGTTGATTGCAAATGTAGCGAGGCT
>Seq916_1_28517_0.0000
AGCTGGACAACTGCGACCGGGGGTGGCGCTAGCCTGAGCC
>Seq917_1_28517_0.0000
TGGGTGAGGCAGGTTGGTGCGATGGACATGAAACGTAACG
>Seq918_1_28517_0.0000
CGAGTAGAGCGAGTAGCTTGAAAACATCGGCATC
>Seq919_1_28517_0.0000
TTGGAGCTCTGCGACAAAAAGCTCGAAAACAAGGATCTGC
>Seq920_1_28517_0.0000
ACGCAGATGCGCCAGCACCAAGTAGCGAAGAGCGAGGCAC
>Seq921_1_28517_0.0000
TGGGTAAGGCATGTTGGTGCGATGGACATGCAACGTAACG
>Seq922_1_28517_0.0000
TCGTAAACGCAGTTTACGGCGAGGGACAAATAGTGGGCAC
>Seq923_1_28517_0.0000
TGGGGAGCGCAGGGAGCTAAGGATAGGTAAACAGGGGCAC
>Seq924_1_28517_0.0000
CGAGCAGAGCGTGTAGCTTGAAAACATCGGCATA
>Seq925_1_28517_0.0000
CGAGCAGAGCGAGTAGCTTGAATACATTGGCATC
>Seq926_1_28517_0.0000
GATAGAGCGTGCGAAGGAGAGATGGCAACAGGGGGGGACC
>Seq927_1_28517_0.0000
GGGGTAAGGCTGGTTGGTGCGATGGACATGCAACGTAACG
>Seq928_1_28517_0.0000
AGTGCAGCCGTAGGAGGCAGAGCCTAAAAGTATGTGTACG
>Seq929_1_28517_0.0000
CGGGCAGAGCGAGTAGCTTGAAAACATCGGCATC
>Seq930_1_28517_0.0000
GCTTAGCCAACGAGTCACCCTGAAGGATCGGCGGTCTCTG
>Seq931_1_28517_0.0000
GTACCGAGCAGAACGAGGGCAGGGGGGAACAACAAGGCAT
>Seq932_1_28517_0.0000
TTGGAGCTCTGCGACACATAGCTCGAAAACAAGGATCTGC
>Seq933_1_28517_0.0000
GAAGGAAGAATGAGTGATACGATGAGGAGCACGTGGCC
>Seq934_1_28517_0.0000
AGGAAGGAAGAATGAGTGATACGATGAGGAGCACGTAACG
>Seq935_1_28517_0.0000
GGGGTAAGGCAGGGTGGTGCGATGGACATGCAACGTAACG
>Seq936_1_28517_0.0000
GGGATAGGAAGGTTGTGTTGGTTGGAAATGTAGCGAGGCT
>Seq937_1_28517_0.0000
GAACACGAGGGACGAGGGTAAGTGCAGAAAAGGAAGGATC
>Seq938_1_28517_0.0000
GCGCAATGGTGTGAGTCCCGGGCGGAAAAGGCGACGGGCC
>Seq939_1_28517_0.0000
CGGGTTCCGGAGGAAAACGGGATGGAAACGACTGCAACAA
>Seq940_1_28517_0.0000
ACGATGTCGCAGACAAGGCAGATGAGATAAGCACGGCAAT
>Seq941_1_28517_0.0000
TGGGTAGGCAGGTTGGTGCGATGGACATGCAACGTAATG
>Seq942_1_28517_0.0000
AGCGAGAAAAGTAATGCGCGGGACGTTCCAAAGGTAATCC
>Seq943_1_28517_0.0000
GAAGGAAAGCTTGGACAGAATATTGGAAATAAGCGCCGCC
>Seq944_1_28517_0.0000
TGGGTAAGGCAGGTTGGTGCGACGGCCATGCAACGTAACG
>Seq945_1_28517_0.0000
AGATGGCCGAAGGACGGCAAGCAGAAACGCTTGTGGCAGG
>Seq946_1_28517_0.0000
ACGGAGCGTAGTGATCGAAGACTGGCAATGCACCGGCTGT
>Seq947_1_28517_0.0000
TGGGTAAGGCAGGTTGGTGCGACGTACATGCAACGTAACG
>Seq948_1_28517_0.0000
CGGGTAAGGCAGGTTGGTGCGATGGACACGCAACGTAATG
>Seq949_1_28517_0.0000
AGTGAGAGGGGCGACCGGGCACCGGTTAAGCCAGCGCGAC
>Seq950_1_28517_0.0000
TGAGTCATATAGACATGGTTGGAGTCTTTGTAGGTGATTG
>Seq951_1_28517_0.0000
GAAGGAAAGCTTGGACAGAATGATGGAAATAAGCTCCGCC
>Seq952_1_28517_0.0000
GGGGTAGGAAGGTTGTGTTGATTTGATATGTAGCGAGGCT
>Seq953_1_28517_0.0000
GGGGTAGGAAGGTTGTGTTGCTTGGAAATGTAGCGAGGCT
>Seq954_1_28517_0.0000
AATGATCGGAGTGAAAGGAGAAGGAATGCATGGGGACTGC
>Seq955_1_28517_0.0000
GGTTAGGGAGGTATAAGGTTTGATGAAAAGCATGGCTCCG
>Seq956_1_28517_0.0000
GAGCGCAGAGAAGCCAAGCGCGGTACGCCAAGGCTTGGTC
>Seq957_1_28517_0.0000
AGAAGAGCGACGCGAATCGCCCGGGGAAAAAGGGAGGCCC
>Seq958_1_28517_0.0000
GATGGAGTATAACGAAATGAGATGGAAAACATGGGCACTG
>Seq959_1_28517_0.0000
GTACCGAGCAAAGCGAGGGCAGGGGGGAACAACAAGGCAT
>Seq960_1_28517_0.0000
TTGGAGCTCTGCGACAAATAGCCCGAAAACAAGGATCTGT
>Seq961_1_28517_0.0000
AAACCGGGGACCGGTCGAGATGGCAAGAGCGAGACCACGC
>Seq962_1_28517_0.0000
GTACCGAGGAGAGCGAGGGCAGGGGGGAACAACAAGGCAT
>Seq963_1_28517_0.0000
AGGAAGGAAGAATGAGTAATACGATGAAGAGCACGTGGCC
>Seq964_1_28517_0.0000
AGGGACACGAAGTGGCCTGTAGTACGGAATAACAGTAGGC
>Seq965_1_28517_0.0000
AGGACACGAAGTGCACTTAAGCTGTAAAAGGTAAAGTCAC
>Seq966_1_28517_0.0000
TAGCTGAGAAAGTGGGAACCACCCAAAGGGCAAGGCATCC
>Seq967_1_28517_0.0000
TGTAAGGCCACATCATATGCTTCATCCTGTCCCTTGCTTG
>Seq968_1_28517_0.0000
CGAGCAGATCGAGTAGCTTGAAAACATCGGCATC
>Seq969_1_28517_0.0000
AGGGACACGAAGTGGCCTATACAACGGAATAACAGTAGGC
>Seq970_1_28517_0.0000
GATAGAGCGTGCGAAGGAGAGATGGCAACAGGAGGGGGCC
>Seq971_1_28517_0.0000
GAAGGAAAGCTCGGACAGAATAATGGAAATGAGCTTCGCC
>Seq972_1_28517_0.0000
GTACCGAGCAGAGCGAGGGCAGGGGAGAACAACAAGGCAT
>Seq973_1_28517_0.0000
GCGCAATGGTGTGAGTCCCGGGTGGAAAAGGAGACGGGCT
>Seq974_1_28517_0.0000
AGGAAGGAAGAATGAGTGATACGATGAGGAGTACGTGGCC
>Seq975_1_28517_0.0000
ACGACGTCGCAGACAAGGCAGATGAGATAAGCACGGCAAT
>Seq976_1_28517_0.0000
GATAGAGCGCGCGAAGGAGAGATGGCAACAGGAGGGGACC
>Seq977_1_28517_0.0000
GATAGCGCGTGCGAAGGAGAGATGGTAACAGGAGGGGACC
>Seq978_1_28517_0.0000
AGGAAGGAAGGATGAGTGATACGATGAGGAGCACGTGGCC
>Seq979_1_28517_0.0000
AGCGAGAAAAGTAATGCGCGGGTCGTTCCGAAGGTAATCC
>Seq980_1_28517_0.0000
GGGGTAGGAAAGTTGTGTTGATTGGAAATGTAGCGAGGCT
>Seq981_1_28517_0.0000
AGTGCAGCCGTAGGAGGCAGAGCCTAAAAGAGTGTGTACG
>Seq982_1_28517_0.0000
TGGGTAAGGCAGGGTGGTGCGATTGACATGCAACGGAACG
>Seq983_1_28517_0.0000
CAGCTGGGAACGAAGAACAAGTGGAAACGACGTGTTAGGC
>Seq984_1_28517_0.0000
TGGTGAGCGCAGGGAGCTAAGGATAGGTAAACAGGGGCAT
>Seq985_1_28517_0.0000
GGGGTGGGAAGGTTGCGTTGATTGGAAATGTAGCGAGGCT
>Seq986_1_28517_0.0000
TGGGTAAAGCAGGTTGGTGCGACGGACATGCAACGTAACG
>Seq987_1_28517_0.0000
GGGGTAGGACGGTTGTGTTAATTGGAAATGTAGCGAGGCT
>Seq988_1_28517_0.0000
TGGGTAATGCAGGTTGGTGCGATGGACATGCAACGTAACG
>Seq989_1_28517_0.0000
GCGCCATGTTGTGAGTCCCGGGCGGAAAAGGAGACGGGCC
>Seq990_1_28517_0.0000
AGGAAGGAAGAATGAATGATACGATGAGGAGCACGTGGCC
>Seq991_1_28517_0.0000
GGGGTAGGAAGGTTGTGTTGATTGGAAATGTTGCGAGGCT
>Seq992_1_28517_0.0000
TGGGTAAGGCAGGTTGGTGTGATGGACATGCAACGTAGCG
>Seq993_1_28517_0.0000
GGCGAAGCGGAGGCCGAGGTCTGAGGGAAAAGAGTGGCTG
>Seq994_1_28517_0.0000
GCAGACCAAAGGTCGGCAAGATCGAAAAGACCCGGCCCAC
>Seq995_1_28517_0.0000
ATAAAGGCGGTACGACTTTCTACGGGGGAAACCAGAACCG
>Seq996_1_28517_0.0000
AGCGAGAAAAGGAATGCGCGGGACGTTCCGAAGGTAATCC
>Seq997_1_28517_0.0000
CGAGCAGAGCGAGTAGCTTGAAAACATCGGTACC
>Seq998_1_28517_0.0000
CAACACGAGGAACGAGGGTAAGTGCAGAAAAGGAAGGATC
>Seq999_1_28517_0.0000
TGGGTAAGGCAGTTTGGTGCGATGGACATGCAACGTAACG
>Seq1000_1_28517_0.0000
AGCGTTGATGACGGTAGTCATTAGGAACAAGGAGAGCCGT
[truncated: 422 more rows]
